# Supplementary material for: Tri6 Is a Global Transcription Regulator in the Phytopathogen Fusarium graminearum
Source: PLoS Pathog. 2011 Sep 29;7(9):e1002266. doi: 10.1371/journal.ppat.1002266 (PMC3182926; doi:10.1371/journal.ppat.1002266)
Supplement: Table S1 — Complete list of Tri6 targets identified in ChIP-Seq experiment. The Tri6 gene targets are presented with gene description and the number of associated tags in the ChIP experiment. Number of tags is proportional to the binding affinity of Tri6 to their cognate promoter DNA sequences. * refers to the number of GTGA and TCAC sequence present in the one kb promoter of each gene. (XLS) [file ppat.1002266.s003.xls]

## Sheet: Sheet1
Table S1. Complete list of Tri6 targets identified in ChIP-Seq experiment
Gene	Tags	Description	GTGA*	TCAC*
FGSG_03536	88725	Tri6- trichothecene biosynthesis positive transcription factor	3	7
FGSG_00071	6882	Tri1- cytochrome P450 monooxygenase	3	2
FGSG_03543	5426	Tri14 - putative trichothecene biosynthesis gene	4	1
FGSG_10727	2347	related to syntaxin 8	1	4
FGSG_03572	1901	hypothetical protein	2	6
FGSG_01860	1328	hypothetical protein	5	1
FGSG_03324	1250	hypothetical protein	1	3
FGSG_11533	1095	hypothetical protein	6	3
FGSG_11551	1077	conserved hypothetical protein	2	4
FGSG_01753	994	related to cutinase transcription factor, BETA	4	4
FGSG_03806	993	hypothetical protein	7	1
FGSG_11315	960	conserved hypothetical protein	1	4
FGSG_03270	943	putative protein [EST hit]	7	3
FGSG_00249	843	conserved hypothetical protein	1	3
FGSG_09842	843	conserved hypothetical protein	2	2
FGSG_02407	773	related to D-mandelate dehydrogenase	3	3
FGSG_06916	761	related to fluconazole resistance protein (FLU1)	4	3
FGSG_01558	733	related to regulator of deoxyribodipyrimidine photo-lyase PHR1	3	3
FGSG_05324	701	conserved hypothetical protein	6	3
FGSG_07729	696	hypothetical protein	7	8
FGSG_03195	678	hypothetical protein	5	4
FGSG_01750	672	hypothetical protein	3	4
FGSG_05755	672	hypothetical protein	4	2
FGSG_04032	648	probable ubiquitin-protein ligase UBC4	7	3
FGSG_03552	646	hypothetical protein	3	5
FGSG_06312	618	conserved hypothetical protein	1	7
FGSG_11237	598	multicopper oxidase	8	8
FGSG_07724	574	related to ribokinase	4	6
FGSG_08249	549	conserved hypothetical protein	3	4
FGSG_03370	539	conserved hypothetical protein	3	3
FGSG_07227	536	probable isp4 protein	6	7
FGSG_07727	536	conserved hypothetical protein	5	3
FGSG_08372	524	homolog to excision repair protein RAD4	9	6
FGSG_11407	523	conserved hypothetical protein	4	3
FGSG_03917	517	related to PRO3 - delta 1-pyrroline-5-carboxylate reductase	0	7
FGSG_09244	503	related to SEC3 - component of exocyst complex	2	0
FGSG_09790	498	weak similarity to RNA helicase MSS116 / YDR194c	9	5
FGSG_11007	453	hypothetical protein	5	3
FGSG_02073	451	probable lysophospholipase (lpl)	9	3
FGSG_08167	447	hypothetical protein	3	5
FGSG_00752	437	conserved hypothetical protein	3	2
FGSG_02205	422	hypothetical protein	3	6
FGSG_03080	421	related to ethionine resistance protein	5	7
FGSG_05457	420	conserved hypothetical protein	2	4
FGSG_05520	414	related to cullin homolog 4A	1	4
FGSG_06638	410	hypothetical protein	3	8
FGSG_07751	406	conserved hypothetical protein	3	1
FGSG_00139	399	probable aldehyde dehydrogenase	4	8
FGSG_00059	395	putative protein [EST hit]	6	4
FGSG_10817	391	putative protein [EST hit]	3	4
FGSG_02254	388	hypothetical protein	1	0
FGSG_11252	387	hypothetical protein	5	3
FGSG_11276	387	hypothetical protein	4	2
FGSG_02457	379	related to dityrosine transporter	3	7
FGSG_00080	378	related to arylamine N-acetyltransferase	6	1
FGSG_04541	377	hypothetical protein	3	5
FGSG_05510	377	probable ADP-ribosylation factor-like protein	2	3
FGSG_07556	376	conserved hypothetical protein	2	10
FGSG_05222	375	probable proteosme component C2	2	5
FGSG_09066	375	putative protein [EST hit]	3	5
FGSG_03005	374	related to integral membrane protein	2	1
FGSG_04520	369	hypothetical protein	3	9
FGSG_05188	367	related to extracellular alpha-1,4-glucan glucosidase	5	5
FGSG_11569	366	hypothetical protein	6	5
FGSG_03534	362	Tri3- trichothecene 15-O-acetyltransferase	3	2
FGSG_03766	358	hypothetical protein	5	4
FGSG_07999	326	hypothetical protein	7	5
FGSG_00981	312	hypothetical protein	8	4
FGSG_05401	309	related to laminaripentose-producing beta 1,3- glucanase	5	1
FGSG_11157	306	conserved hypothetical protein	2	1
FGSG_01066	305	probable sulfate permease SutB	2	2
FGSG_09491	300	related to SCP160 protein	2	5
FGSG_02411	297	conserved hypothetical protein	2	3
FGSG_02995	297	hypothetical protein	1	1
FGSG_06901	296	related to WD-repeat protein 8	7	3
FGSG_06824	293	hypothetical protein	3	1
FGSG_04550	288	hypothetical protein	0	7
FGSG_07187	288	hypothetical protein	4	2
FGSG_01923	283	related to adenylate cyclase-associated protein	0	4
FGSG_09052	281	related to quinate transport protein	0	3
FGSG_00254	280	hypothetical protein	3	5
FGSG_03322	280	hypothetical protein	5	5
FGSG_01093	279	hypothetical protein	1	2
FGSG_06924	278	probable ribosomal protein L10a.e, cytosolic	4	3
FGSG_05507	277	probable D-xylulose kinase	1	4
FGSG_09719	277	hypothetical protein	8	4
FGSG_05989	276	hypothetical protein	5	4
FGSG_07979	274	hypothetical protein	3	4
FGSG_11176	274	conserved hypothetical protein	7	6
FGSG_00567	273	conserved hypothetical protein	6	3
FGSG_04855	273	hypothetical protein	4	1
FGSG_01649	269	related to GTPase Rho	2	6
FGSG_04579	269	related to monocarboxylate transporter 4	3	4
FGSG_02263	268	conserved hypothetical protein	2	6
FGSG_00785	267	hypothetical protein	3	6
FGSG_00268	266	related to protein BTN1	4	5
FGSG_01670	266	conserved hypothetical protein	4	2
FGSG_01659	265	conserved hypothetical protein	6	7
FGSG_04012	265	related to NADH oxidase	4	3
FGSG_05736	264	related to ECM29 protein	10	1
FGSG_05918	262	conserved hypothetical protein	5	3
FGSG_06046	262	conserved hypothetical protein	4	6
FGSG_05017	261	hypothetical protein	1	2
FGSG_00430	260	probable oligosaccharyltransferase	7	3
FGSG_03541	260	Tri12- trichothecene efflux pump	3	1
FGSG_00222	259	hypothetical protein	4	7
FGSG_08873	259	related to mouse putative transmembrane protein FT27	4	1
FGSG_08764	258	hypothetical protein	4	12
FGSG_02486	257	related to anthranilate synthase component II	2	2
FGSG_06209	257	probable SEC4-like Rab/GTPase	0	3
FGSG_04237	256	probable CDS1 - CDP-diacylglycerol synthase	9	1
FGSG_02848	255	conserved hypothetical protein	3	1
FGSG_07268	255	related to glutathione synthase	4	4
FGSG_01511	253	conserved hypothetical protein	2	0
FGSG_08991	252	hypothetical protein	0	6
FGSG_06058	250	hypothetical protein	2	4
FGSG_07042	250	conserved hypothetical protein	8	4
FGSG_02422	249	related to spore coat protein SP96 precursor	11	7
FGSG_02423	248	conserved hypothetical protein	2	2
FGSG_11458	246	related to dicarboxylic amino acid permease	4	3
FGSG_02109	244	hypothetical protein	8	3
FGSG_01725	243	related to heterokaryon incompatibility protein	6	4
FGSG_03794	241	hypothetical protein	7	2
FGSG_05942	241	related to phenylcoumaran benzylic ether reductase	6	2
FGSG_08322	220	hypothetical protein	7	1
FGSG_00754	216	related to cercosporin resistance protein	2	3
FGSG_03533	206	Tri7- trichothecene biosynthesis gene cluster	2	7
FGSG_01445	192	related to 6-phosphofructo-2-kinase	2	1
FGSG_00171	189	putative protein [EST hit]	2	3
FGSG_09348	189	conserved hypothetical protein	3	3
FGSG_03283	187	conserved hypothetical protein	3	2
FGSG_05202	186	conserved hypothetical protein	6	4
FGSG_03239	174	conserved hypothetical protein	2	4
FGSG_11591	174	conserved hypothetical protein	3	3
FGSG_10607	173	hypothetical protein	4	2
FGSG_02021	169	hypothetical protein	6	2
FGSG_07237	168	related to translation initiation factor eIF-3	5	5
FGSG_05090	166	related to leucine carboxyl methyltransferase	3	5
FGSG_06643	166	conserved hypothetical protein	5	8
FGSG_06418	161	conserved hypothetical protein	5	4
FGSG_01515	160	conserved hypothetical protein	6	3
FGSG_11507	157	hypothetical protein	4	3
FGSG_03056	156	conserved hypothetical protein	6	3
FGSG_08847	155	related to DNA damage-responsive protein 48	6	5
FGSG_02082	152	hypothetical protein	4	4
FGSG_06438	152	related to isoamyl alcohol oxidase	4	2
FGSG_00867	150	hypothetical protein	3	2
FGSG_09449	149	conserved hypothetical protein	2	4
FGSG_07660	148	conserved hypothetical protein	5	5
FGSG_02357	146	related to neutral amino acid permease	4	3
FGSG_03628	146	probable cellulose 1,4-beta-cellobiosidase II precursor	4	0
FGSG_01707	145	hypothetical protein	3	2
FGSG_04977	143	hypothetical protein	3	6
FGSG_06819	143	probable U6 SnRNA-associated SM-like protein	8	9
FGSG_00669	140	related to multidrug transporter	1	8
FGSG_07301	140	conserved hypothetical protein	2	4
FGSG_08995	140	conserved hypothetical protein	1	5
FGSG_00172	138	related to glutathione transferase omega 1	2	9
FGSG_01334	138	probable prefoldin subunit 5	2	2
FGSG_02672	138	probable cytochrome P450 monooxygenase (lovA)	3	4
FGSG_08466	138	related to CCC2 - P-type ATPase	3	9
FGSG_03286	137	related to acyl-CoA thioester hydrolase, mitochondrial precursor	5	6
FGSG_03403	137	hypothetical protein	2	8
FGSG_02304	136	probable ornithine aminotransferase	6	3
FGSG_07993	136	related to xylan 1,4-beta-xylosidase	1	1
FGSG_00021	135	hypothetical protein	3	5
FGSG_05922	135	putative protein [EST hit]	3	5
FGSG_07169	134	probable importin-alpha export receptor	1	4
FGSG_10930	134	hypothetical protein	0	6
FGSG_11241	133	related to RTG2 - retrograde regulation protein	3	5
FGSG_03341	132	conserved hypothetical protein	3	0
FGSG_06292	131	conserved hypothetical protein	3	5
FGSG_09043	130	conserved hypothetical protein	3	0
FGSG_10774	130	conserved hypothetical protein	3	5
FGSG_02678	129	probable ACC deaminase	3	2
FGSG_06677	129	related to negative transcription regulator	4	4
FGSG_03108	128	related to RNA EXonuclease	2	4
FGSG_11491	127	related to chitin synthase	4	3
FGSG_01229	125	conserved hypothetical protein	3	3
FGSG_05589	124	related to ATP-binding cassette protein	1	4
FGSG_09256	124	related to several esterases	8	4
FGSG_09750	124	related to tubulin-folding cofactor D (chaperone)	2	3
FGSG_01208	123	probable replication factor protein	2	2
FGSG_05121	123	hypothetical protein	9	1
FGSG_08938	123	conserved hypothetical protein	3	4
FGSG_04230	122	probable chitosanase precursor	6	4
FGSG_07411	122	conserved hypothetical protein	1	3
FGSG_00282	121	hypothetical protein	1	2
FGSG_08342	121	conserved hypothetical protein	1	1
FGSG_11504	121	related to multidrug resistant protein	2	4
FGSG_02100	120	related to translocation protein	8	3
FGSG_02989	120	hypothetical protein	8	6
FGSG_04848	120	probable rhamnogalacturonan acetylesterase precursor	3	4
FGSG_04981	120	conserved hypothetical protein	4	3
FGSG_05170	120	conserved hypothetical protein	4	12
FGSG_07860	120	related to Na+/H+-exchanging protein	3	3
FGSG_07977	120	related to pisatin demethylase	6	4
FGSG_08966	120	conserved hypothetical protein	3	2
* Refers to the number of GTGA or TCAC motif found in the 1 kb promoters of the target genes
