# Supplementary material for: Tri6 Is a Global Transcription Regulator in the Phytopathogen Fusarium graminearum
Source: PLoS Pathog. 2011 Sep 29;7(9):e1002266. doi: 10.1371/journal.ppat.1002266 (PMC3182926; doi:10.1371/journal.ppat.1002266)
Supplement: Table S2 — Tri6 targets organized by functional category as determined by MIPS. (XLS) [file ppat.1002266.s004.xls]

## Sheet: Sheet1
Table S2. Tri6 targets organized by functional category as determined by MIPS
	Functional categories
Tags	C metabolism
574	FGSG_ 07724 pfkB carbohydrate kinase
277	FGSG_ 05507 D-Xylulose kinase
260	FGSG_ 00430 Oligosaccharyl transferase STT3
192	FGSG_ 01445 6-phosphofructokinase
157	FGSG_ 11507 has carbohydrate binding domain (WSC domain)
146	FGSG_ 03628 exoglucanase 6A
136	FGSG_ 07993 glycosyl hydrolase family 3A
122	FGSG_ 04230 Chitosanase precursor
	N metabolism
549	FGSG_ 08249 Pyridoxal decarboxylase
517	FGSG_ 03917 Pyrroline -5-carboxylate reductase
378	FGSG_ 00080 N-acetyl transferase-peptidase clan
241	FGSG_ 05942 isoflavone reductase (nmrA family)
136	FGSG_ 02304 ornithine aminotransferase (class 3)
130	FGSG_ 10774 NmrA family
129	FGSG_ 02678 Pyridoxal phosphate
125	FGSG_ 01229 cystathionone beta synthase
	Lipid metabolism
399	FGSG_ 00139 aldehyde dhg
451	FGSG_ 02073 Lysophospholipase-2
277	FGSG_ 09719 acyl coA binding protein
256	FGSG_ 04237 phosphatidate cytidylyltransferase
152	FGSG_ 02082 class 3 lipase
137	FGSG_ 03286 acyl Co-A thioester hydrolase
124	FGSG_ 09256 Phospholipase
120	FGSG_ 04848 Rhamnogalacturon acetyl transferase
	Energy
843	FGSG_ 00249 (ADH)
773	FGSG_ 02407 (2-hydroxyacid dhg)
598	FGSG_ 11237 (FGSG_13825) multicopper oxidase
536	FGSG_ 07727 (FGSG_13202) short chain dhg
523	FGSG_ 11407 pyridine nuc-disulphide OxReduc
376	FGSG_ 07556 pyridine nuc-disulphide OxReduc
265	FGSG_ 01659 alpha/beta hydrolase
265	FGSG_ 04012 NADH Oxidase
174	FGSG_ 03239 GCN5 acetyl transferase
156	FGSG_ 03056 (FGSG_12522) SAM depe methyltransferase
148	FGSG_ 07660 SAM dependant methyltransferase
138	FGSG_ 08466 alpha/beta hydrolase
	Secondary metabolism
88725	FGSG_03536 Tri6
6882	FGSG_ 00071 P450 (Tri1)
5426	FGSG_ 03543 Tri14
539	FGSG_ 03370 (FAD domain)
362	FGSG_ 03534 Tri3
260	FGSG_ 03541 Tri12 (trichothecene efflux pump)
206	FGSG_ 03533 Tri 7
152	FGSG_ 06438 Berberine- FAD domain (isoquinilone biosyn)
138	FGSG_ 02672 P450 lovastatin (lovA)
120	FGSG_ 07977 P450 (pisatin)
	Carbon transport
761	FGSG_ 06916 MFS (sugar)
281	FGSG_ 09052 MFS (monosaccharide)
269	FGSG_ 04579 MFS
122	FGSG_ 07411 Malic acid transp
121	FGSG_ 11504 MFS (sugar)
	Nitrogen transport
536	FGSG_ 07227 small oligopeptide transporter (isp4 protein)
379	FGSG_ 02457 (FGSG_12141) MFS
305	FGSG_ 01066 sulfate permease SutB
246	FGSG_ 11458 AA permease
146	FGSG_ 02357 Neutral AA permease
	Multidrug transport
421	FGSG_ 03080 MATE efflux
140	FGSG_ 00669 ABC
124	FGSG_ 05589 ATP
120	FGSG_ 07860 Na/H antiporter
	Transcription/Translation
1077	FGSG_ 11551Funga trans factor
994	FGSG_ 01753 (FGSG_12006) Funga trans factor
733	FGSG_ 01558 Jumonji
498	FGSG_ 09790 DEAD box helicase
437	FGSG_ 00752 Bromo domain
406	FGSG_ 07751 C2H2
367	FGSG_ 05188 DNA damage checkpoint protein
300	FGSG_ 09491 (KH binds RNA)
293	FGSG_ 06824 bZIP
288	FGSG_ 07187 C2H2
280	FGSG_ 03322 Cys6 Zinc
274	FGSG_ 06924 ribosomal protein L10
261	FGSG_ 05017 C2H2
241	FGSG_ 03794 copper first DNA binding
168	FGSG_ 07237 Translation initiaion factor eIF3
160	FGSG_ 01515 Funga trans factor
143	FGSG_ 06819 small ribonucle protein -LSM domain
138	FGSG_ 01334 prefoldin subunit 5
130	FGSG_ 09043 C2H2
129	FGSG_ 06677 neg regulator
123	FGSG_ 01208 replication factor C
	Signalling
2347	FGSG_ 10727 syntaxin 8
678	FGSG_ 03195 Acetyl transferase
648	FGSG_ 04032 ubiquitin igase UBC4
618	FGSG_ 06312 MYND zinc finger
524	FGSG_ 08372 excision repair protein RAD 4
503	FGSG_ 09244 Sec3
414	FGSG_ 05520 cullin homolog 4A
377	FGSG_ 05222 proteosome component
377	FGSG_ 05510 ADP ribosylation factor
283	FGSG_ 01923 Adenyl cyclase associated (CAP)
273	FGSG_ 00567 has HEAT
269	FGSG_ 01649 RAS family
264	FGSG_ 05736 related ECM29 (cell wall)
257	FGSG_ 06209 GTP binding SAS1
255	FGSG_ 07268 glutathione synthase
243	FGSG_ 01725 Heterokaryon incom
166	FGSG_ 05090 leucine carboxymethyl transferase
145	FGSG_ 01707 cyclin like F-box
138	FGSG_ 00172 GST
134	FGSG_ 07169 importin apha export receptor
133	FGSG_ 11241 retrograde reg protein 2
128	FGSG_ 03108 RNA exonuclease
120	FGSG_ 02100 tramslocation protein
