# Supplementary material for: Tri6 Is a Global Transcription Regulator in the Phytopathogen Fusarium graminearum
Source: PLoS Pathog. 2011 Sep 29;7(9):e1002266. doi: 10.1371/journal.ppat.1002266 (PMC3182926; doi:10.1371/journal.ppat.1002266)
Supplement: Table S3 — List of primers used in this study. (XLS) [file ppat.1002266.s005.xls]

## Sheet: Sheet1
Table S3. List of primers used in this study
Gene	Primer sequence
FGSG_03536, Tri6-ORF F	CATCGTCGGGACTGTTGGA
FGSG_03536, Tri6 ORF-R	AAGGTGGGAAGGGCGATAA
FGSG_03536, Tri6 5'UTR F	TTGCATCGCCAACCAATATATT
FGSG_03536, Tri6 5'UTR R	TCGGCCTCCATGTAAATCATT
FGSG_03536, Tri6 Prom F	GTCCTCAGTATCGCCGTGTCAG
FGSG_03536, Tri6 Prom R	CATGTAAATCATTTCGAGGGTA
FGSG_00071, Tri1 F	CGCGTCTGGCCCAAGTAC
FGSG_00071, Tri1 R	AATTCCGCATCCTGGAGAGA
FGSG_03543, Tri14 F	CCGACGGTGCCAACATTACT
FGSG_03543, Tri14 R	TGATGTCCTGGAATTCGAACCT
FGSG_03534, Tri3 F	TGTGTCAGACTGCTGCTGTTGT
FGSG_03534, Tri3 R	TTGTGGCTCACTGCAATAGACTTC
FGSG_03541, Tri12 F	GGGAGGCAAGCCGAACA
FGSG_03541, Tri12 R	GCCAGATGTCATTAGTCCGATAATC
FGSG_03533, Tri7 F	CCCGGACGATACATGGTTTG
FGSG_03533, Tri7 R	TGTCGACGCCAATGGTGTT
FGSG_02672 F	CAGGATAAACGCGCACATCTAG
FGSG_02672 R	GTGTCCGAAGCCCATTTGA
FGSG_11176 F	AAACGGGTTCCGCAGACA
FGSG_11176 R	CGCACTGAAAAATGGTCGAA
FGSG_05922 F	CCCGACGGGTTGAAGGA
FGSG_05922 R	GCTCTGAAACCACCCATTGAG
FGSG_07556 F	GTGCCCCATGCTCTCTTCA
FGSG_07556 R	CAAGTTGGACGTGCAAAAAGAC
FGSG_09066 F	AGCAGCGGAGGCAACAAC
FGSG_09066 R	CCGTCACAGCAGACCTGGTT
FGSG_07727 F	TCCCAGGAAGGATCTTTTGCT
FGSG_07727 R	CGCAACACCACTTCCTCCAT
β-Tubulin F; FGSG_09530	GTTGATCTCCAAGATCCGTG
β-Tubulin R	CATGCAAATGTCGTAGAGGG
GAPDH F; FGSG_06257	TGACTTGACTGTTCGCCTCGAGAA
GAPDH R	ATGGAGGAGTTGGTGTTGCCGTTA
Tri6 GUE F	GGACTTAAUATGATTTACATGGAGGCC
Tri6 GUE R	GGGTTTAAUTCAACACTTATGTATCCGCC
Tri6 HA-F	GGATCCGAATTCGTCCTCAGTATCGCCGTGTCAGATAAGCTTC
Tri6 HA-R	GATATCGAATTCTTATGTACAGGCGTAGTCGGCCAGGTCGTAGGGGTA
Hyg F	GTTCGACAGCGTCTCC
Hyg R	ACATGGCGTGATTTCATATG
Gen F	GAAGCACTTGTCCAGGGAC
Gen R	GATAGCCGCGCTGCCTCGTC
