# Supplementary material for: Tri6 Is a Global Transcription Regulator in the Phytopathogen Fusarium graminearum
Source: PLoS Pathog. 2011 Sep 29;7(9):e1002266. doi: 10.1371/journal.ppat.1002266 (PMC3182926; doi:10.1371/journal.ppat.1002266)
Supplement: Table S4 — Complete list of Fusarium genes differentially expressed under nitrogen-deprived conditions. Genes expressed in the tri6Δstrain relative to expression in the wildtype Fusarium strain and values represent expression over 2-fold or higher. (XLS) [file ppat.1002266.s006.xls]

## Sheet: Sheet1
Table S4. List of fusarium genes differentially expressed in tri6Δ strain under nitrogen-deprived conditions
Genes	Description	Expression (P<0.05)
FGSG_11025	putative C2H2 zinc finger transcription factor	-125.84
FGSG_00007	related to O-methylsterigmatocystin oxidoreductase	-108.417
FGSG_03534	trichothecene 15-O-acetyltransferase	-100.737
FGSG_13405	conserved hypothetical protein	-98.8232
FGSG_04580	probable ABC1 transport protein	-68.9643
FGSG_02822	conserved hypothetical protein	-60.2593
FGSG_03537	trichodiene synthase [sesquiterpene cyclase]	-60.1526
FGSG_00071	cytochrome P450 monooxygenase	-51.1226
FGSG_03543	putative trichothecene biosynthesis gene	-49.4649
FGSG_02383	related to AAH1 - adenosine deaminase	-44.5768
FGSG_00054	conserved hypothetical protein	-42.2698
FGSG_09462	conserved hypothetical protein	-41.2186
FGSG_07896	trichothecene 3-O-acetyltransferase	-38.9591
FGSG_10991	related to benzoate 4-monooxygenase cytochrome P450	-36.0463
FGSG_10989	conserved hypothetical protein	-33.6116
FGSG_03532	trichothecene 3-O-esterase	-33.4696
FGSG_07901	conserved hypothetical protein	-33.1847
FGSG_d464-230	hypothetical protein	-32.5368
FGSG_d464-300	related to peroxisomal short-chain alcohol dehydrogenase	-32.116
FGSG_04686	related to pyridoxine 4-dehydrogenase	-31.0986
FGSG_07383	probable ATP-binding multidrug cassette transport protein	-30.6516
FGSG_10397	conserved hypothetical protein	-29.7377
FGSG_02570	probable translation elongation factor eEF4	-29.6257
FGSG_03292	conserved hypothetical protein	-28.7026
FGSG_02753	related to pyridoxine 4-dehydrogenase	-28.4605
FGSG_12279	related to non-ribosomal peptide synthetase	-27.0479
FGSG_08309	related to ABC1 transport protein	-25.656
FGSG_d320-1070	hypothetical protein	-24.8489
FGSG_07583	conserved hypothetical protein	-24.5484
FGSG_03595	related to ADP-ribosylation factor	-24.3188
FGSG_07076	related to cysteine-rich protein NFX-1	-24.3001
FGSG_00053	probable AAD14 - strong similarity to aryl-alcohol reductase	-22.3882
FGSG_02672	probable cytochrome P450 monooxygenase (lovA)	-22.3056
FGSG_03594	related to mouse ligatin, a trafficking receptor for phosphoglycoproteins	-21.7676
FGSG_04717	probable cytochrome P450 monooxygenase (lovA)	-21.2279
FGSG_03540	isotrichodermin C-15 hydroxylase	-20.4134
FGSG_01981	related to cytochrome b-large subunit	-20.4087
FGSG_09424	related to long-chain fatty-acid-CoA ligase	-19.6105
FGSG_10990	related to AM-toxin synthetase (AMT)	-19.4181
FGSG_03541	trichothecene efflux pump	-19.1641
FGSG_06752	probable UGA2 - succinate semialdehyde dehydrogenase	-18.0342
FGSG_12033	conserved hypothetical protein	-17.5047
FGSG_06894	conserved hypothetical protein	-17.4871
FGSG_13448	conserved hypothetical protein	-17.2344
FGSG_13271	hypothetical protein	-17.0476
FGSG_08079	probable benzoate 4-monooxygenase cytochrome P450	-16.2671
FGSG_12565	probable alcohol dehydrogenase I - ADH1	-16.1386
FGSG_09857	related to dnaJ-like proteins	-14.6766
FGSG_02271	probable peroxisomal amine oxidase (copper-containing)	-14.5438
FGSG_04251	conserved hypothetical protein	-14.5125
FGSG_d228-120	probable ornithine aminotransferase	-14.043
FGSG_d150-870	hypothetical protein	-13.5219
FGSG_11396	related to ASN2 - asparagine synthetase	-13.1896
FGSG_08023	related to isotrichodermin C-15 hydroxylase (cytochrome P-450 monooxygenase CYP65A1)	-12.7512
FGSG_03368	conserved hypothetical protein	-12.6748
FGSG_05428	probable TIF6 - translation initiation factor 6 (eIF6)	-12.2251
FGSG_12379	related to polysaccharide deacetylase	-11.9855
FGSG_03539	hypothetical protein	-11.9009
FGSG_10359	conserved hypothetical protein	-11.7978
FGSG_08510	probable isovaleryl-CoA dehydrogenase	-11.7452
FGSG_06751	probable UGA1 - 4-aminobutyrate aminotransferase (GABA transaminase)	-11.6255
FGSG_02161	conserved hypothetical protein	-11.6103
FGSG_04196	probable UGA2 - succinate semialdehyde dehydrogenase	-11.2312
FGSG_00171	conserved hypothetical protein	-11.0809
FGSG_07562	related to hydroxylase	-10.7455
FGSG_12827	probable branched-chain alpha-keto acid dehydrogenase complex	-10.6952
FGSG_02273	probable aldehyde dehydrogenase	-10.6385
FGSG_03881	related to TRI15 - putative transcription factor	-10.5968
FGSG_03542	probable cytochrome P450	-10.5463
FGSG_07582	probable low-affinity hexose transporter HXT3	-10.3907
FGSG_12235	probable glutamine synthetase	-10.3444
FGSG_09896	probable isocitrate lyase (acu-3)	-10.2785
FGSG_09092	conserved hypothetical protein	-10.1667
FGSG_00790	related to novobiocin biosynthesis protein novR	-10.1417
FGSG_08688	probable methylcrotonoyl-CoA carboxylase biotin carboxylase chain	-9.75254
FGSG_13267	conserved hypothetical protein	-9.73828
FGSG_11399	related to oxidoreductase	-9.46178
FGSG_12196	conserved hypothetical protein	-9.45158
FGSG_03293	conserved hypothetical protein	-9.43158
FGSG_12263	conserved hypothetical protein	-9.39787
FGSG_08348	related to P.aeruginosa anthranilate synthase component II	-9.37401
FGSG_00497	conserved hypothetical protein	-9.04842
FGSG_10993	related to selenocysteine lyase	-8.83904
FGSG_06400	related to RNA-3`-phosphate cyclase 1	-8.71131
FGSG_02998	related to fluconazole resistance protein (FLU1)	-8.6325
FGSG_11551	conserved hypothetical protein	-8.51365
FGSG_12166	conserved hypothetical protein	-8.32368
FGSG_12950	conserved hypothetical protein	-8.27192
FGSG_11610	conserved hypothetical protein	-8.12981
FGSG_01868	related to cytochrome P450 monooxygenase (lovA)	-8.06558
FGSG_05623	probable threonine aldolase	-8.02777
FGSG_12464	related to cytochrome P450	-7.96956
FGSG_13297	probable carnitine O-acetyltransferase precursor	-7.93251
FGSG_12826	probable branched-chain alpha-keto acid dehydrogenase complex	-7.91055
FGSG_11022	related to short-chain alcohol dehydrogenase	-7.82571
FGSG_08347	choline permease	-7.69779
FGSG_d370-740	related to pyridoxine 4-dehydrogenase	-7.43243
FGSG_00817	conserved hypothetical protein	-7.40358
FGSG_12220	conserved hypothetical protein	-7.40244
FGSG_07277	related to AMP-binding protein	-7.36264
FGSG_03369	related to alpha-glucoside transport protein	-7.25568
FGSG_12906	conserved hypothetical protein	-7.24842
FGSG_09297	probable general amino acid permease	-7.17621
FGSG_09162	related to adenylate kinase	-7.14533
FGSG_08680	probable pantothenate kinase	-7.14368
FGSG_04194	probable aldehyde dehydrogenase	-6.97353
FGSG_06499	conserved hypothetical protein	-6.91683
FGSG_08509	probable methylcrotonyl-CoA carboxylase beta chain, mitochondrial precursor	-6.9163
FGSG_13298	probable electron transfer flavoprotein alpha chain precursor	-6.89715
FGSG_04317	related to multidrug resistant protein	-6.85267
FGSG_10210	related to dihydrodipicolinate synthase	-6.85267
FGSG_01918	related to poly(A) polymerase	-6.80324
FGSG_10804	probable glutaryl-CoA dehydrogenase	-6.74741
FGSG_05829	related to peptidase yuxL	-6.6735
FGSG_09240	related to pyruvate dehydrogenase (lipoamide) alpha chain precursor	-6.64069
FGSG_09633	probable carnitine/acyl carnitine carrier	-6.63558
FGSG_08172	related to Cu-binding metallothionein	-6.5933
FGSG_11554	related to monooxigenase	-6.50453
FGSG_01361	probable uroporphyrinogen decarboxylase	-6.46458
FGSG_04902	related to P. aeruginosa hyuA and hyuB	-6.36331
FGSG_06081	related to Y.lipolytica GPR1 protein and Fun34p	-6.3452
FGSG_12905	conserved hypothetical protein	-6.32861
FGSG_04575	conserved hypothetical protein	-6.31887
FGSG_12993	conserved hypothetical protein	-6.29361
FGSG_04736	related to choline monooxygenase	-6.29265
FGSG_12163	probable acetoacetyl-CoA thiolase	-6.1584
FGSG_10453	conserved hypothetical protein	-6.07408
FGSG_10425	conserved hypothetical protein	-6.05097
FGSG_02710	conserved hypothetical protein	-6.05074
FGSG_06566	probable succinate-fumarate transporter	-6.00016
FGSG_05554	probable UGA1 - 4-aminobutyrate aminotransferase (GABA transaminase)	-5.94771
FGSG_08084	related to monocarboxylate transporter 4	-5.94633
FGSG_06176	conserved hypothetical protein	-5.92622
FGSG_08425	probable flavoprotein-ubiquinone oxidoreductase	-5.91254
FGSG_06226	probable coenzyme A transporter	-5.85634
FGSG_07299	conserved hypothetical protein	-5.68962
FGSG_01765	related to epoxide hydrolase	-5.67824
FGSG_01285	related to ARO8 - aromatic amino acid aminotransferase I	-5.67562
FGSG_05416	conserved hypothetical protein	-5.51532
FGSG_07705	related to tol protein	-5.47743
FGSG_11279	conserved hypothetical protein	-5.44526
FGSG_00176	probable isocitrate lyase	-5.31884
FGSG_02546	conserved hypothetical protein	-5.28006
FGSG_00490	probable methylmalonate-semialdehyde dehydrogenase (acylating)	-5.22384
FGSG_08312	probable ABC1 transport protein	-5.17499
FGSG_09722	probable isopentenyl-diphosphate delta-isomerase	-5.1722
FGSG_04596	related to O-methyltransferase	-5.16583
FGSG_04966	conserved hypothetical protein	-5.16285
FGSG_03882	probable ABC1 transport protein	-5.08726
FGSG_d318-10	conserved hypothetical protein	-5.0207
FGSG_03175	related to quinone reductase	-4.97183
FGSG_06324	conserved hypothetical protein	-4.96112
FGSG_02640	related to ubiquitin thiolesterase	-4.93825
FGSG_d467-70	conserved hypothetical protein	-4.91094
FGSG_06482	conserved hypothetical protein	-4.88266
FGSG_03498	related to cytochrome P450 7B1	-4.86801
FGSG_09324	related to H. sapiens F-box protein	-4.821
FGSG_11573	probable PCA1 - P-type ATPase similar to the copper-transporting P-type ATPase Ccc2p - controls intracellular cadmium level by enhancing cadmium efflux	-4.81432
FGSG_08622	probable 3-methyl-2-oxobutanoate dehydrogenase (lipoamide)E1 beta chain precursor	-4.74914
FGSG_12145	related to 3-hydroxybutyryl-CoA dehydratase	-4.70002
FGSG_00638	related to hydroxymethylglutaryl-CoA lyase	-4.68087
FGSG_09706	related to positive effector protein GCN20	-4.64872
FGSG_08672	related to HOL1 protein	-4.63746
FGSG_05328	probable L-lactate dehydrogenase (cytochrome)	-4.62319
FGSG_03480	related to sensory transduction histidine kinase	-4.55358
FGSG_07019	related to enoyl-CoA-hydratase	-4.54622
FGSG_03355	probable NADPH2 dehydrogenase chain OYE2	-4.4985
FGSG_04378	related to putative transmembrane protein	-4.48985
FGSG_12380	related to multidrug resistance protein	-4.47259
FGSG_d371-380	probable 3-hydroxy-3-methylglutaryl-coenzyme A reductase	-4.45403
FGSG_11409	related to verA protein	-4.4352
FGSG_09044	conserved hypothetical protein	-4.43315
FGSG_11534	conserved hypothetical protein	-4.40864
FGSG_07075	probable PYC2 - pyruvate carboxylase 2	-4.40151
FGSG_05384	conserved hypothetical protein	-4.39508
FGSG_12402	related to manganese resistance protein	-4.38527
FGSG_11480	related to quinate transport protein	-4.3846
FGSG_03838	related to 3-oxoacyl-[acyl-carrier-protein] reductase	-4.37448
FGSG_03563	related to LSB3 - possible role in the regulation of actin cytoskeletal organization	-4.36775
FGSG_06896	related to fatty acid elongation protein	-4.31658
FGSG_02416	conserved hypothetical protein	-4.29436
FGSG_08024	related to NAD(P)H-dependent oxidoreductase	-4.22856
FGSG_08220	conserved hypothetical protein	-4.2149
FGSG_09266	probable hydroxymethylglutaryl-CoA synthase	-4.20534
FGSG_12669	related to alpha-methylacyl-coa racemase	-4.20437
FGSG_03649	conserved hypothetical protein	-4.18241
FGSG_03304	conserved hypothetical protein	-4.16842
FGSG_05410	conserved hypothetical protein	-4.16601
FGSG_06691	related to peroxisomal membrane protein PEX17	-4.1612
FGSG_09661	probable acyl-CoA dehydrogenase short-branched chain precursor	-4.12705
FGSG_07173	probable alpha-methylacyl-coa racemase	-4.12165
FGSG_08329	related to BPL1 - biotin holocarboxylase synthetase	-4.11341
FGSG_01159	conserved hypothetical protein	-4.10233
FGSG_10617	related to nonribosomal peptide synthetase MxcG (component of the myxochelin iron transport regulon)	-4.1017
FGSG_11412	conserved hypothetical protein	-4.09633
FGSG_01686	related to alcohol dehydrogenase, class C	-4.07651
FGSG_04103	related to acetoacetyl-CoA synthetase	-4.07117
FGSG_01027	related to L-lactate dehydrogenase	-4.06741
FGSG_03535	trichodiene oxygenase [cytochrome P450]	-4.0524
FGSG_11062	conserved hypothetical protein	-3.98923
FGSG_05379	related to peroxisomal ATP carrier	-3.98862
FGSG_09270	conserved hypothetical protein	-3.94463
FGSG_11073	related to aminopeptidase	-3.92856
FGSG_02287	related to POX1 - acyl-CoA oxidase	-3.92765
FGSG_04057	probable potassium transporter TRK-1	-3.92553
FGSG_d238-390	probable ATP citrate lyase subunit 1	-3.91527
FGSG_10497	conserved hypothetical protein	-3.90593
FGSG_09426	conserved hypothetical protein	-3.89392
FGSG_04368	related to tetracycline resistance protein from transposon Tn4351/Tn4400	-3.87388
FGSG_05414	probable oxaloacetate/sulfate carrier	-3.86911
FGSG_05574	probable GAP1 - General amino acid permease	-3.86523
FGSG_03032	related to vacuolar membrane protein HMT1	-3.83676
FGSG_09824	conserved hypothetical protein	-3.83263
FGSG_00175	probable methylcitrate synthase	-3.82025
FGSG_01580	related to Y.lipolytica GPR1 protein and Fun34p	-3.79912
FGSG_09894	conserved hypothetical protein	-3.79678
FGSG_03294	conserved hypothetical protein	-3.77928
FGSG_01217	probable carbamoyl-phosphate synthase (glutamine-hydrolyzing) arginine-specific large chain	-3.77433
FGSG_d135-140	related to FMN-dependent 2-nitropropane dioxygenase	-3.76562
FGSG_02760	conserved hypothetical protein	-3.75722
FGSG_00457	conserved hypothetical protein	-3.73789
FGSG_d168-920	related to GLY1 - L-threonine aldolase, low-specific	-3.73702
FGSG_09768	related to heat shock protein MDJ1	-3.73558
FGSG_07689	related to beta-galactosidase	-3.7353
FGSG_05912	related to MEVALONATE KINASE	-3.73472
FGSG_05190	conserved hypothetical protein	-3.7155
FGSG_02791	conserved hypothetical protein	-3.70493
FGSG_04243	probable POT1 - acetyl-CoA C-acyltransferase, peroxisomal	-3.69609
FGSG_09610	conserved hypothetical protein	-3.68983
FGSG_06084	related to enoyl-CoA hydratase precursor, mitochondrial	-3.67763
FGSG_00814	conserved hypothetical protein	-3.64184
FGSG_05128	related to dihydrodipicolinate synthase	-3.64128
FGSG_03846	related to lipase 1	-3.62505
FGSG_12343	probable IDP1 - isocitrate dehydrogenase (NADP+), mitochondrial	-3.61919
FGSG_04897	conserved hypothetical protein	-3.60917
FGSG_05223	conserved hypothetical protein	-3.60195
FGSG_11594	related to tRNA ligase	-3.5989
FGSG_03872	related to putative tartrate transporter	-3.59724
FGSG_09429	related to NIPSNAP protein	-3.57872
FGSG_09272	related to L-sorbosone dehydrogenase	-3.57679
FGSG_00481	conserved hypothetical protein	-3.56318
FGSG_10507	conserved hypothetical protein	-3.54771
FGSG_05284	related to 3-hydroxyisobutyrate dehydrogenase	-3.51562
FGSG_13193	related to hormone-sensitive lipase	-3.51237
FGSG_12226	related to UDPglucose 4-epimerase	-3.51183
FGSG_12577	probable acetyl-CoA synthetase	-3.51021
FGSG_07671	conserved hypothetical protein	-3.49106
FGSG_12198	related to tannase precursor	-3.48864
FGSG_04456	probable trehalose synthase [clock-controlled gene-9]	-3.48864
FGSG_08601	probable PCK1 - phosphoenolpyruvate carboxykinase	-3.4814
FGSG_00177	related to short-chain alcohol dehydrogenase	-3.46828
FGSG_04579	related to monocarboxylate transporter 4	-3.46295
FGSG_03430	related to D-arabinitol 2-dehydrogenase	-3.45043
FGSG_04353	conserved hypothetical protein	-3.42475
FGSG_10367	conserved hypothetical protein	-3.41817
FGSG_12945	conserved hypothetical protein	-3.41133
FGSG_12994	conserved hypothetical protein	-3.39521
FGSG_03825	conserved hypothetical protein	-3.39482
FGSG_09138	conserved hypothetical protein	-3.34305
FGSG_d203-380	conserved hypothetical protein	-3.33958
FGSG_11234	related to global transactivator	-3.33842
FGSG_09254	related to human PTC protein involved in nevoid basal cell carcinoma syndrome	-3.33778
FGSG_04117	probable glutamate dehydrogenase, NAD(+)-specific	-3.33418
FGSG_06501	probable aspartic proteinase precursor	-3.33187
FGSG_10967	probable arginase	-3.3311
FGSG_10426	related to aerobactin siderophore biosynthesis protein iucB	-3.32035
FGSG_04109	related to ARO80 - positive transcription regulator of ARO9 and ARO10	-3.316
FGSG_02444	conserved hypothetical protein	-3.31523
FGSG_08055	related to neutral amino acid permease	-3.31166
FGSG_02071	related to acetyltransferase	-3.30097
FGSG_06784	probable farnesyl-pyrophosphate synthetase	-3.29944
FGSG_07673	conserved hypothetical protein	-3.29513
FGSG_10283	related to sporulation protein SPO72	-3.2769
FGSG_01028	related molecular chaperone	-3.26909
FGSG_00058	related to nicotinamide mononucleotide permease	-3.26884
FGSG_04526	conserved hypothetical protein	-3.26657
FGSG_11230	conserved hypothetical protein	-3.26481
FGSG_d338-520	probable alanine transaminases	-3.26155
FGSG_05200	related to endozepine	-3.25277
FGSG_10241	conserved hypothetical protein	-3.25051
FGSG_01843	conserved hypothetical protein	-3.24451
FGSG_d285-80	conserved hypothetical protein	-3.24226
FGSG_10631	related to 6-hydroxy-d-nicotine oxidase	-3.24151
FGSG_02571	probable eukaryotic translation initiation factor 3 subunit 6 interacting protein	-3.24026
FGSG_d304-700	probable ATP-binding cassette transporter protein YOR1	-3.24001
FGSG_05442	related to Bacillus licheniformis esterase	-3.23702
FGSG_03081	conserved hypothetical protein	-3.21652
FGSG_02974	probable catalase 2	-3.21491
FGSG_08082	conserved hypothetical protein	-3.20996
FGSG_08620	probable cytochrome b5	-3.19738
FGSG_07815	conserved hypothetical protein	-3.19615
FGSG_12107	probable UGT51 - sterol glucosyltransferase (UDP-glucose:sterol glucosyltransferase)	-3.17994
FGSG_05032	conserved hypothetical protein	-3.17921
FGSG_11285	conserved hypothetical protein	-3.17285
FGSG_13422	conserved hypothetical protein	-3.16821
FGSG_04544	probable maltose permease	-3.16455
FGSG_10303	conserved hypothetical protein	-3.16041
FGSG_06342	probable succinyl-CoA:3-ketoacid-coenzyme A transferase, mitochondrial precursor	-3.15142
FGSG_10050	related to mismatched base pair and cruciform dna recognition protein	-3.14826
FGSG_03651	related to dihydroflavonol-4-reductases	-3.14632
FGSG_01473	related to glycerophosphocholine (GroPCho) phosphodiesterase	-3.14463
FGSG_05130	conserved hypothetical protein	-3.1439
FGSG_05859	related to HNM1 - Choline permease	-3.14124
FGSG_08630	conserved hypothetical protein	-3.13882
FGSG_03159	conserved hypothetical protein	-3.13568
FGSG_08081	related to gibberellin 20-oxidase	-3.12435
FGSG_09381	probable farnesyl-diphosphate farnesyltransferase	-3.12218
FGSG_10994	conserved hypothetical protein	-3.11594
FGSG_10498	conserved hypothetical protein	-3.11594
FGSG_03778	related to neutral amino acid permease	-3.11546
FGSG_08842	related to aspartic-type signal peptidase	-3.10851
FGSG_d338-380	conserved hypothetical protein	-3.10827
FGSG_00786	related to serine/threonine-protein kinase	-3.09895
FGSG_12595	conserved hypothetical protein	-3.09799
FGSG_05596	probable peroxin-6	-3.09728
FGSG_08920	related to ubiquitin-specific protease 7	-3.09322
FGSG_08700	probable DAL7 - malate synthase 2	-3.09299
FGSG_10647	conserved hypothetical protein	-3.0887
FGSG_06288	conserved hypothetical protein	-3.08799
FGSG_02220	related to aldehyde dehydrogenase (NAD+), mitochondrial	-3.08395
FGSG_09555	probable electron transfer flavoprotein beta chain	-3.0747
FGSG_00172	related to glutathione transferase omega 1	-3.07257
FGSG_10029	related to putative multidrug transporter	-3.07091
FGSG_04830	related to positive regulator of PUT (proline utilization) genes	-3.07091
FGSG_01561	probable xanthine dehydrogenase	-3.0676
FGSG_06004	related to sugar transport protein STP1	-3.05534
FGSG_05472	conserved hypothetical protein	-3.05205
FGSG_07032	conserved hypothetical protein	-3.03962
FGSG_12788	conserved hypothetical protein	-3.03868
FGSG_08746	related to acetyl-hydrolase	-3.03587
FGSG_05399	related to DNA-binding protein	-3.02374
FGSG_05277	probable uracil permease	-3.02304
FGSG_08077	related to flavin oxidoreductase	-3.01839
FGSG_12213	related to enoyl-CoA hydratase	-3.01746
FGSG_d330-150	probable acetyl-CoA C-acyltransferase precursor	-3.01653
FGSG_00840	probable carnitine acetyl transferase FacC	-3.01467
FGSG_10884	conserved hypothetical protein	-3.01281
FGSG_07526	related to cellular myosin heavy chain, type a	-3.01142
FGSG_08130	conserved hypothetical protein	-3.01119
FGSG_10424	probable MVD1 - mevalonate pyrophosphate decarboxylase	-3.00864
FGSG_10517	conserved hypothetical protein	-2.99731
FGSG_01842	related to rat SNF1, Celegans unc-51, Dun1p and other protein serine kinases	-2.99684
FGSG_10790	probable acyl-CoA dehydrogenase	-2.99638
FGSG_d135-90	conserved hypothetical protein	-2.99338
FGSG_08327	conserved hypothetical protein	-2.98441
FGSG_03990	conserved hypothetical protein	-2.97958
FGSG_00622	related to peroxisomal membrane protein 4	-2.97935
FGSG_09313	probable UBC8 - E2 ubiquitin-conjugating enzyme	-2.9789
FGSG_d264-60	probable 2-isopropylmalalate synthase	-2.97867
FGSG_04515	conserved hypothetical protein	-2.97317
FGSG_10192	conserved hypothetical protein	-2.97133
FGSG_08715	probable D-lactate dehydrogenase (cytochrome)	-2.96836
FGSG_03402	related to PHO11 - secreted acid phosphatase	-2.96733
FGSG_12487	conserved hypothetical protein	-2.95991
FGSG_d233-1030	conserved hypothetical protein	-2.95786
FGSG_12964	probable phenylacetyl-CoA ligase	-2.95263
FGSG_05735	conserved hypothetical protein	-2.9524
FGSG_00698	conserved hypothetical protein	-2.95104
FGSG_09997	conserved hypothetical protein	-2.94967
FGSG_04244	conserved hypothetical protein	-2.94854
FGSG_09723	conserved hypothetical protein	-2.93766
FGSG_09321	probable acetoacetyl-CoA thiolase	-2.9311
FGSG_08357	conserved hypothetical protein	-2.92682
FGSG_07622	related to beta transducin-like protein	-2.9204
FGSG_05254	conserved hypothetical protein	-2.91624
FGSG_09613	probable glycogen phosphorylase	-2.91175
FGSG_d239-10	probable ATP citrate lyase subunit 1	-2.90974
FGSG_08629	conserved hypothetical protein	-2.89632
FGSG_02272	related to HNM1 - choline permease	-2.89164
FGSG_00809	probable 3-hydroxyacyl-CoA dehydrogenase	-2.88875
FGSG_02355	related to dTDP-glucose 4,6-dehydratase	-2.88853
FGSG_03725	probable mfs-multidrug-resistance transporter	-2.88586
FGSG_07329	probable glycogen synthase kinase 3 alpha	-2.88564
FGSG_d470-230	hypothetical protein	-2.8843
FGSG_03650	related to ADP-ribosyl-glycohydrolase	-2.87742
FGSG_13126	related to MFS amino acid transporter	-2.86548
FGSG_05048	related to dihydrodipicolinate synthase	-2.86195
FGSG_02641	probable RCO3 - probable glucose transporter	-2.85645
FGSG_03875	probable lysophospholipase (lpl)	-2.85601
FGSG_07704	conserved hypothetical protein	-2.85469
FGSG_02906	related to isoflavone reductase homolog A622	-2.84635
FGSG_09643	probable multifunctional beta-oxidation protein	-2.84372
FGSG_00536	conserved hypothetical protein	-2.83989
FGSG_11407	conserved hypothetical protein	-2.83519
FGSG_d481-50	probable brefeldin A resistance protein	-2.83333
FGSG_01702	conserved hypothetical protein	-2.83301
FGSG_09762	related to aldehyde dehydrogenase	-2.83235
FGSG_03839	conserved hypothetical protein	-2.82995
FGSG_10096	conserved hypothetical protein	-2.82973
FGSG_d368-10	conserved hypothetical protein	-2.82516
FGSG_03814	related to multidrug resistant protein	-2.82255
FGSG_09500	related to M.capricolum transcription repressor	-2.81604
FGSG_12268	probable cutinase 1 precursor	-2.81495
FGSG_09554	probable carbamoyl-phosphate synthase small chain, arginine-specific	-2.80867
FGSG_09341	related to fumarate reductase	-2.80435
FGSG_04985	related to phosphatidylinositol/phosphatidylcholine transfer protein	-2.80413
FGSG_01053	related to pyridoxal kinase	-2.80154
FGSG_03195	conserved hypothetical protein	-2.79529
FGSG_03727	related to STB5 - transcription factor	-2.79314
FGSG_05380	conserved hypothetical protein	-2.79185
FGSG_05432	related to myotubularin related protein 1	-2.7897
FGSG_07888	related to arylamine N-acetyltransferase 2	-2.78541
FGSG_05249	probable proline-tRNA ligase	-2.78219
FGSG_d378-90	related to NAD-dependent histone deacetylase	-2.78198
FGSG_03349	related to hydroxyquinol-1,2-dioxygenase	-2.78091
FGSG_03995	related to small s protein	-2.77727
FGSG_10318	related to general amidase	-2.77406
FGSG_08751	related to host-specific AK-toxin Akt2	-2.77406
FGSG_13346	related to heterokaryon incompatibility protein (het-6OR allele)	-2.77278
FGSG_09764	related to phosphomevalonate kinase	-2.77257
FGSG_06974	related to tRNA 2`-phosphotransferase	-2.77171
FGSG_06537	probable neutral amino acid permease	-2.77107
FGSG_02821	conserved hypothetical protein	-2.76894
FGSG_07389	conserved hypothetical protein	-2.76638
FGSG_04974	related to transcription factor Pig1p	-2.76532
FGSG_10674	conserved hypothetical protein	-2.76351
FGSG_09884	related to Zn(II)2Cys6 transcriptional activator	-2.75766
FGSG_08682	conserved hypothetical protein	-2.75639
FGSG_12720	related to suppressor protein PSP1	-2.7477
FGSG_10638	conserved hypothetical protein	-2.74347
FGSG_06354	related to mfs-multidrug-resistance transporter	-2.73292
FGSG_09333	related to Pdr3p	-2.72809
FGSG_12330	conserved hypothetical protein	-2.72641
FGSG_04427	conserved hypothetical protein	-2.72609
FGSG_04906	conserved hypothetical protein	-2.72473
FGSG_01596	related to SPR1 - exo-1,3-beta-glucanase precursor	-2.71781
FGSG_12570	related to NAD kinase	-2.71676
FGSG_d246-470	conserved hypothetical protein	-2.71415
FGSG_d367-450	conserved hypothetical protein	-2.7129
FGSG_09008	conserved hypothetical protein	-2.70987
FGSG_05826	related to novobiocin biosynthesis protein novR	-2.69821
FGSG_02415	conserved hypothetical protein	-2.68949
FGSG_04072	conserved hypothetical protein	-2.68866
FGSG_04452	conserved hypothetical protein	-2.68721
FGSG_11474	conserved hypothetical protein	-2.6867
FGSG_00655	probable L-arabinitol 4-dehydrogenase	-2.68515
FGSG_07585	conserved hypothetical protein	-2.67864
FGSG_01267	conserved hypothetical protein	-2.67792
FGSG_11483	hypothetical protein	-2.66598
FGSG_08272	conserved hypothetical protein	-2.66506
FGSG_00279	conserved hypothetical protein	-2.6629
FGSG_d467-770	related to pyruvate decarboxylase	-2.66126
FGSG_04215	related to monocarboxylate transporter 2	-2.65778
FGSG_06867	related to HCS1 - DNA helicase A	-2.65645
FGSG_d424-60	conserved hypothetical protein	-2.65246
FGSG_02443	conserved hypothetical protein	-2.65124
FGSG_07002	related to acid sphingomyelinase	-2.64105
FGSG_00900	conserved hypothetical protein	-2.63627
FGSG_05837	conserved hypothetical protein	-2.6313
FGSG_12579	probable calmodulin-dependent protein kinase	-2.63009
FGSG_13147	related to rna-binding protein fus/tls	-2.62887
FGSG_09205	related to NPL3 - nucleolar protein	-2.62361
FGSG_05555	related to CLC chloride channel protein	-2.6224
FGSG_07025	related to ammecr1 protein	-2.61937
FGSG_07243	conserved hypothetical protein	-2.61816
FGSG_03693	conserved hypothetical protein	-2.61716
FGSG_04111	related to phosphoprotein phosphatase 2C	-2.61333
FGSG_04473	probable GTP cyclohydrolase II	-2.61293
FGSG_04182	probable carnitine transporter	-2.61112
FGSG_05446	related to agmatinase	-2.60891
FGSG_04948	conserved hypothetical protein	-2.6083
FGSG_d168-880	conserved hypothetical protein	-2.6075
FGSG_10843	conserved hypothetical protein	-2.59988
FGSG_01579	conserved hypothetical protein	-2.59788
FGSG_02781	probable SKI2 - antiviral protein and putative helicase	-2.59308
FGSG_06395	probable RNA helicase	-2.59208
FGSG_07118	probable nik-1 protein (Os-1p protein)	-2.59128
FGSG_11419	hypothetical protein	-2.59128
FGSG_06039	probable ATP citrate lyase subunit 2	-2.59029
FGSG_00081	conserved hypothetical protein	-2.5871
FGSG_12063	conserved hypothetical protein	-2.57725
FGSG_05255	conserved hypothetical protein	-2.57636
FGSG_06045	probable 26S proteasome regulatory subunit p58	-2.57517
FGSG_12695	conserved hypothetical protein	-2.572
FGSG_09856	conserved hypothetical protein	-2.57081
FGSG_08730	conserved hypothetical protein	-2.56665
FGSG_02417	related to integral membrane protein	-2.56241
FGSG_10363	conserved hypothetical protein	-2.56093
FGSG_08582	related to RNA binding motif protein	-2.55955
FGSG_03629	probable alpha-glucuronidase precursor	-2.55649
FGSG_09455	conserved hypothetical protein	-2.55069
FGSG_12638	probable endo-beta-1,4-glucanase	-2.54304
FGSG_08872	conserved hypothetical protein	-2.54245
FGSG_10707	conserved hypothetical protein	-2.54089
FGSG_04329	conserved hypothetical protein	-2.53893
FGSG_04304	related to human TAFII100 and other WD-40 repeat containing proteins	-2.53522
FGSG_d161-10	related to GIT1 - Glycerophosphoinositol transporter also able to mediate low-affinity phosphate transport	-2.53307
FGSG_12641	conserved hypothetical protein	-2.53034
FGSG_03249	related to glycerol-3-phosphate dehydrogenase precursor	-2.52567
FGSG_03497	related to C.jejuni serine protease	-2.52062
FGSG_04688	related to multifunctional beta-oxidation protein	-2.51548
FGSG_00444	related to programmed cell death protein (calcium-binding protein)	-2.51209
FGSG_05822	conserved hypothetical protein	-2.50822
FGSG_02308	related to alanine racemase	-2.50012
FGSG_09245	related to ADH4 - alcohol dehydrogenase IV	-2.49474
FGSG_04012	related to NADH oxidase	-2.49243
FGSG_06890	related to sucrose transporter SUT1D	-2.4909
FGSG_11589	conserved hypothetical protein	-2.48946
FGSG_03774	related to 7alpha-cephem-methoxylase P8 chain	-2.48821
FGSG_08689	conserved hypothetical protein	-2.48305
FGSG_13098	related to KES1 - involved in ergosterol biosynthesis	-2.48228
FGSG_12364	related to general amidase	-2.48209
FGSG_01826	probable methylmalonate-semialdehyde dehydrogenase (acylating)	-2.48152
FGSG_13209	probable protein-tyrosine-phosphatase (fragment)	-2.48094
FGSG_08491	conserved hypothetical protein	-2.47865
FGSG_04898	conserved hypothetical protein	-2.47789
FGSG_04899	related to allantoate permease	-2.4777
FGSG_11597	probable 26S proteasome regulatory particle chain RPT5	-2.47465
FGSG_00067	related to hexose transporter protein	-2.47027
FGSG_06805	conserved hypothetical protein	-2.46951
FGSG_10939	probable endochitinase class V precursor	-2.46779
FGSG_10961	conserved hypothetical protein	-2.46646
FGSG_06373	related to transcription factor Ask10p	-2.46532
FGSG_01980	conserved hypothetical protein	-2.46191
FGSG_03953	conserved hypothetical protein	-2.46077
FGSG_07045	conserved hypothetical protein	-2.46077
FGSG_06401	conserved hypothetical protein	-2.45377
FGSG_05571	related to Ycf1p, Yor1p, rat organic anion transporter	-2.45169
FGSG_13417	related to cholin permease	-2.45037
FGSG_12959	related to acetyltransferase, GNAT family	-2.44754
FGSG_07499	probable RPN2 - 26S proteasome regulatory subunit	-2.43776
FGSG_09991	related to gamma-glutamylcysteine synthetase	-2.43776
FGSG_04923	conserved hypothetical protein	-2.4282
FGSG_12382	related to ornithine transporter 2	-2.42671
FGSG_04487	related to glucose transporter-3	-2.42335
FGSG_02702	related to DOM34 - functions in protein translation to promote G1 progression and differentiation	-2.41906
FGSG_07251	probable cAMP-dependent protein kinase	-2.41868
FGSG_10202	conserved hypothetical protein	-2.41794
FGSG_09264	conserved hypothetical protein	-2.41757
FGSG_11147	related to alpha-glucoside transport protein	-2.41738
FGSG_00979	probable aldehyde dehydrogenase	-2.4131
FGSG_07040	related to putative oxysterol-binding protein OSBP	-2.41254
FGSG_02826	conserved hypothetical protein	-2.41078
FGSG_10142	related to transcription factor atf1+	-2.41032
FGSG_02000	related to URE2 - nitrogen catabolite repression regulator	-2.40624
FGSG_04322	conserved hypothetical protein	-2.40549
FGSG_04280	related to polyphosphoinositide phosphatase family member	-2.4042
FGSG_06631	acyl CoA ligase-like protein	-2.40327
FGSG_09122	related to triacylglycerol lipase V precursor	-2.40272
FGSG_01225	related to AUT4 - breakdown of autophagic vesicles inside the vacuole	-2.40031
FGSG_03149	conserved hypothetical protein	-2.40022
FGSG_10264	probable glutamine synthetase	-2.40013
FGSG_01846	conserved hypothetical protein	-2.39865
FGSG_06082	conserved hypothetical protein	-2.3968
FGSG_06325	conserved hypothetical protein	-2.39662
FGSG_08851	probable 2-methylcitrate dehydratase	-2.39606
FGSG_07052	related to krueppel protein	-2.39551
FGSG_07114	related to sodium-calcium exchangers	-2.39109
FGSG_08434	related to regulatory protein amdA	-2.38722
FGSG_05831	probable aldehyde dehydrogenase	-2.38245
FGSG_02925	conserved hypothetical protein	-2.37603
FGSG_12277	conserved hypothetical protein	-2.37567
FGSG_02709	conserved hypothetical protein	-2.37549
FGSG_02999	conserved hypothetical protein	-2.37457
FGSG_10888	conserved hypothetical protein	-2.37201
FGSG_12206	probable AVT3 - involved in amino acid efflux from the vacuole	-2.36818
FGSG_06206	related to protein kinase NPR1	-2.36763
FGSG_03026	conserved hypothetical protein	-2.36563
FGSG_06878	probable CMK1 - Ca2+/calmodulin-dependent ser/thr protein kinase type I	-2.36544
FGSG_00973	conserved hypothetical protein	-2.36526
FGSG_11398	conserved hypothetical protein	-2.36508
FGSG_01884	conserved hypothetical protein	-2.36381
FGSG_d224-590	related to Zn(II)2Cys6 transcriptional activator	-2.36344
FGSG_12342	probable D-amino-acid oxidase	-2.3618
FGSG_10850	conserved hypothetical protein	-2.35926
FGSG_02215	conserved hypothetical protein	-2.35563
FGSG_07680	hypothetical protein	-2.35545
FGSG_01245	probable cytochrome-c peroxidase precursor	-2.35273
FGSG_12391	related to feruloyl esterase B precursor	-2.352
FGSG_04432	conserved hypothetical protein	-2.35028
FGSG_04982	related to protein-tyrosine phosphatase	-2.35019
FGSG_07942	related to CBS-domain protein Sds23p	-2.34929
FGSG_07426	conserved hypothetical protein	-2.34892
FGSG_06735	conserved hypothetical protein	-2.34856
FGSG_13465	conserved hypothetical protein	-2.3482
FGSG_08964	probable signal recognition particle subunit SRP54	-2.34748
FGSG_04969	related to salicylate 1-monooxygenase	-2.3454
FGSG_01827	conserved hypothetical protein	-2.34053
FGSG_00852	probable serine/threonine protein phosphatase-z-like	-2.33845
FGSG_d147-160	conserved hypothetical protein	-2.3354
FGSG_10260	conserved hypothetical protein	-2.3345
FGSG_06427	related to YBR267w	-2.33342
FGSG_03989	conserved hypothetical protein	-2.33036
FGSG_05642	related to myosin tail region-interacting protein MTI1	-2.32821
FGSG_00506	related to translation initiation protein SUA5	-2.32194
FGSG_09280	probable FBP1 - fructose-1,6-bisphosphatase	-2.31998
FGSG_02519	related to starvation induced protein PSI-7	-2.31873
FGSG_08744	conserved hypothetical protein	-2.31605
FGSG_07943	conserved hypothetical protein	-2.30608
FGSG_05738	conserved hypothetical protein	-2.30555
FGSG_00512	conserved hypothetical protein	-2.3052
FGSG_12824	conserved hypothetical protein	-2.30378
FGSG_03150	conserved hypothetical protein	-2.30041
FGSG_01449	related to mitochondrial phenylalanyl-tRNA synthetase (MSF1)	-2.29527
FGSG_00342	conserved hypothetical protein	-2.29209
FGSG_09257	conserved hypothetical protein	-2.29033
FGSG_09263	related to PEROXISOMAL MEMBRANE PROTEIN PER10	-2.28769
FGSG_07882	related to gamma hydroxybutyrate dehydrogenase	-2.28293
FGSG_09497	conserved hypothetical protein	-2.28188
FGSG_d247-210	related to brt1 protein	-2.27784
FGSG_10047	conserved hypothetical protein	-2.27556
FGSG_06858	related to YIP3 protein (yeast protein of unknown function)	-2.27556
FGSG_12882	conserved hypothetical protein	-2.27293
FGSG_10859	related to gamma-glutamyltransferase	-2.27276
FGSG_08009	probable neutral amino acid permease	-2.27258
FGSG_09757	conserved hypothetical protein	-2.27136
FGSG_01174	related to peroxisomal targeting signal receptor	-2.27083
FGSG_06816	probable matrix AAA protease	-2.26839
FGSG_04000	conserved hypothetical protein	-2.26804
FGSG_12321	probable RIC1 protein	-2.26263
FGSG_00555	conserved hypothetical protein	-2.26245
FGSG_08585	related to acyl-CoA thiolesterase	-2.26176
FGSG_03562	conserved hypothetical protein	-2.26158
FGSG_05696	related to branched-chain amino acid aminotransferase	-2.26158
FGSG_02870	probable ATP-binding multidrug cassette transport protein	-2.25862
FGSG_07588	related to glutamine rich protein, nitrogen starvation-induced	-2.2581
FGSG_10220	conserved hypothetical protein	-2.25654
FGSG_08358	probable homogentisate 1,2-dioxygenase	-2.25584
FGSG_12133	conserved hypothetical protein	-2.25584
FGSG_05864	related to potential regulatory subunit for Glc7p	-2.25463
FGSG_02148	conserved hypothetical protein	-2.25454
FGSG_12356	probable allantoicase	-2.25445
FGSG_d242-100	related to ubiquitin carboxyl-terminal hydrolase 2	-2.25359
FGSG_01469	related to levodione reductase	-2.25341
FGSG_06857	probable PEX4 - E2 ubiquitin-conjugating enzyme - peroxin	-2.25289
FGSG_09348	conserved hypothetical protein	-2.25289
FGSG_10851	conserved hypothetical protein	-2.25254
FGSG_d405-50	conserved hypothetical protein	-2.2522
FGSG_01240	related to triacylglycerol lipase	-2.25116
FGSG_01353	probable histone deacetylase HosA	-2.25116
FGSG_00410	conserved hypothetical protein	-2.25012
FGSG_09147	conserved hypothetical protein	-2.24908
FGSG_08658	probable MUS-38 protein, involved in nucleotide excision repair	-2.24787
FGSG_d233-1820	probable sugar transport protein STL1	-2.24683
FGSG_09565	probable siderophore regulation protein (GATA factor)	-2.24674
FGSG_07679	related to proposed vacuolar iron transport protein	-2.24596
FGSG_04364	conserved hypothetical protein	-2.24562
FGSG_05197	conserved hypothetical protein	-2.24371
FGSG_05096	related to ferroportin 1	-2.24337
FGSG_08994	related to D-mandelate dehydrogenase	-2.24164
FGSG_d246-330	probable ethionine resistance protein	-2.24147
FGSG_09466	related to translation elongation factor HBS1 protein	-2.24061
FGSG_08880	conserved hypothetical protein	-2.2394
FGSG_03184	conserved hypothetical protein	-2.23923
FGSG_00917	conserved hypothetical protein	-2.23905
FGSG_d225-100	conserved hypothetical protein	-2.23819
FGSG_08986	related to Glc8 protein	-2.23526
FGSG_00285	conserved hypothetical protein	-2.23492
FGSG_07832	related to CCC1 protein (involved in calcium homeostasis)	-2.23389
FGSG_05089	conserved hypothetical protein	-2.23337
FGSG_07395	probable phosphoprotein phosphatase (serine/threonine specific protein phosphatase)	-2.23217
FGSG_02499	related to amino acid transport protein	-2.23096
FGSG_06000	conserved hypothetical protein	-2.22993
FGSG_02905	related to Het-c protein	-2.2289
FGSG_07378	conserved hypothetical protein	-2.22787
FGSG_00704	related to probable enoyl-CoA hydratase	-2.22701
FGSG_01190	conserved hypothetical protein	-2.22684
FGSG_03440	conserved hypothetical protein	-2.22479
FGSG_01297	conserved hypothetical protein	-2.2241
FGSG_02932	conserved hypothetical protein	-2.22273
FGSG_d209-290	probable C4-dicarboxylate transport protein mae1	-2.21743
FGSG_02079	related to aminopeptidase Y	-2.21589
FGSG_11549	related to short-chain alcohol dehydrogenase	-2.21572
FGSG_06183	probable Lon proteinase, mitochondrial precursor	-2.21538
FGSG_08768	probable UBI4 - ubiquitin	-2.21521
FGSG_d346-10	probable GUT1 - glycerol kinase	-2.21521
FGSG_07837	conserved hypothetical protein	-2.21504
FGSG_03061	related to BDH1 - stereospecific (2R, 3R)-2,3-butanediol dehydrogenase	-2.21487
FGSG_08419	related to beta transducin-like protein	-2.21317
FGSG_d203-370	conserved hypothetical protein	-2.21197
FGSG_10259	conserved hypothetical protein	-2.21129
FGSG_09895	probable neutral trehalase (alpha,alpha-trehalose glucohydrolase)	-2.21129
FGSG_00462	conserved hypothetical protein	-2.21061
FGSG_13076	probable aspartate aminotransferase, cytoplasmic	-2.21027
FGSG_06077	conserved hypothetical protein	-2.2101
FGSG_09944	conserved hypothetical protein	-2.20967
FGSG_01230	probable phosphate transport protein, mitochondrial	-2.2084
FGSG_07325	probable ATP-binding cassette transporter protein YOR1	-2.20772
FGSG_02738	conserved hypothetical protein	-2.20619
FGSG_07430	related to kinetoplast-associated protein KAP	-2.20602
FGSG_13310	related to branched-chain alpha-ketoacid dehydrogenase kinase, mitochondrial precursor	-2.20559
FGSG_09863	related to acyl-CoA cholesterol acyltransferase	-2.20449
FGSG_04993	conserved hypothetical protein	-2.20432
FGSG_07638	conserved hypothetical protein	-2.20415
FGSG_09660	probable protein kinase C-like	-2.20398
FGSG_10529	probable MNN4 - regulates the mannosylphosphorylation	-2.19974
FGSG_08691	related to tyrosine protein kinase of the MAP kinase kinase family	-2.19923
FGSG_12339	conserved hypothetical protein	-2.19822
FGSG_00445	conserved hypothetical protein	-2.19788
FGSG_07597	conserved hypothetical protein	-2.1972
FGSG_d367-510	conserved hypothetical protein	-2.19635
FGSG_10909	related to stomatin	-2.19517
FGSG_10759	conserved hypothetical protein	-2.19348
FGSG_06742	conserved hypothetical protein	-2.19264
FGSG_09512	probable branched-chain-amino-acid transaminase	-2.19247
FGSG_10308	conserved hypothetical protein	-2.19061
FGSG_06066	conserved hypothetical protein	-2.18985
FGSG_03162	related to formate transport protein	-2.1896
FGSG_02067	related to raffinose invertase	-2.18657
FGSG_12687	related to peroxisomal membrane protein pex13	-2.18572
FGSG_10144	conserved hypothetical protein	-2.18556
FGSG_01604	related to (AAP1) - alanine/arginine aminopeptidase	-2.18404
FGSG_08462	related to sarcosine oxidase	-2.18085
FGSG_02488	related to dis1-suppressing protein kinase dsk1	-2.18051
FGSG_08843	probable phenylacetyl-CoA ligase	-2.179
FGSG_08043	conserved hypothetical protein	-2.17867
FGSG_07300	conserved hypothetical protein	-2.1785
FGSG_08673	related to protoplast regeneration and killer toxin resistance protein	-2.17749
FGSG_10191	conserved hypothetical protein	-2.17699
FGSG_08506	conserved hypothetical protein	-2.17598
FGSG_12320	probable NCP1 - NADPH-cytochrome P450 reductase	-2.17531
FGSG_09819	related to malic acid transport protein	-2.16929
FGSG_11343	related to integral membrane protein	-2.16895
FGSG_07298	conserved hypothetical protein	-2.16862
FGSG_01931	related to TMS1 protein	-2.16745
FGSG_00059	conserved hypothetical protein	-2.16495
FGSG_05024	conserved hypothetical protein	-2.16395
FGSG_09526	conserved hypothetical protein	-2.16395
FGSG_10383	conserved hypothetical protein	-2.1617
FGSG_05836	related to membrane protein, peroxisomal	-2.16095
FGSG_08662	related to G1/S-specific cyclin pas1	-2.16045
FGSG_d136-210	related to GTP-binding protein 2	-2.16029
FGSG_06417	related to Mms19p	-2.15962
FGSG_02462	conserved hypothetical protein	-2.15846
FGSG_06069	related to CWH43 - putative sensor/transporter protein	-2.15779
FGSG_03978	conserved hypothetical protein	-2.15771
FGSG_08687	conserved hypothetical protein	-2.15746
FGSG_03630	conserved hypothetical protein	-2.15746
FGSG_11270	related to monooxigenase	-2.15472
FGSG_10801	conserved hypothetical protein	-2.15464
FGSG_06609	conserved hypothetical protein	-2.15447
FGSG_06963	related to TIP41 - negatively regulates the TOR signaling pathway	-2.15231
FGSG_08628	conserved hypothetical protein	-2.15231
FGSG_d193-330	related to microbial serine proteinase	-2.15016
FGSG_06645	conserved hypothetical protein	-2.14933
FGSG_10095	related to putative dual specificity protein kinase pom1	-2.14851
FGSG_11128	probable aspartate aminotransferase, cytoplasmic	-2.14817
FGSG_05655	related to 1-phosphatidylinositol phosphodiesterase precursor	-2.14702
FGSG_00153	related to C6 transcription factor	-2.14355
FGSG_03319	related to TOB3 (member of AAA-ATPase family)	-2.14338
FGSG_03919	conserved hypothetical protein	-2.1419
FGSG_12231	conserved hypothetical protein	-2.14008
FGSG_02950	related to neutral amino acid permease	-2.1344
FGSG_00136	related to neutral amino acid permease	-2.13399
FGSG_12572	probable RPT2 - 26S proteasome regulatory subunit	-2.13366
FGSG_08365	conserved hypothetical protein	-2.13334
FGSG_11576	conserved hypothetical protein	-2.13251
FGSG_12913	conserved hypothetical protein	-2.12989
FGSG_06990	conserved hypothetical protein	-2.12907
FGSG_04904	related to alpha-1,3-mannosyltransferases	-2.12874
FGSG_07000	related to epoxide hydrolase	-2.12579
FGSG_04343	probable fructose-2,6-bisphosphate 2-phosphatase	-2.1253
FGSG_07555	conserved hypothetical protein	-2.12211
FGSG_09444	probable lipoic acid synthase precursor	-2.12023
FGSG_12591	conserved hypothetical protein	-2.11974
FGSG_09765	conserved hypothetical protein	-2.11917
FGSG_06939	probable serine/threonine protein kinase	-2.11697
FGSG_09045	related to stage V sporulation protein K	-2.11632
FGSG_08549	related to pathogenesis-related protein PR5K (thaumatin family)	-2.11583
FGSG_06375	probable LRO1 - a lecithin cholesterol acyltransferase-like gene, mediates diacylglycerol esterification	-2.11534
FGSG_12725	probable UGA2 - succinate semialdehyde dehydrogenase	-2.11501
FGSG_03979	conserved hypothetical protein	-2.11338
FGSG_10800	related to HHO1 - histone H1 protein	-2.11257
FGSG_00308	related to peroxisomal membrane protein PMP47B	-2.11176
FGSG_09340	conserved hypothetical protein	-2.11013
FGSG_10120	related to dityrosine transporter	-2.10997
FGSG_09047	conserved hypothetical protein	-2.10948
FGSG_08800	related to AP1-like transcription factor	-2.10899
FGSG_02433	related to putidaredoxin reductase	-2.10688
FGSG_13313	conserved hypothetical protein	-2.10453
FGSG_06911	related to insulysin precursor (metalloendopeptidase)	-2.10137
FGSG_00407	probable 2,4-dienoyl-CoA reductase SPS19	-2.09911
FGSG_d461-10	probable aconitase	-2.09749
FGSG_10049	probable Cysteine desulfurase, mitochondrial precursor (tRNA splicing protein SPL1)	-2.09749
FGSG_00724	probable peroxisome assembly protein	-2.09604
FGSG_05121	conserved hypothetical protein	-2.09572
FGSG_05709	related to negative-acting regulatory protein	-2.09491
FGSG_01123	probable multiubiquitin chain binding protein (MBP1)	-2.09281
FGSG_11286	conserved hypothetical protein	-2.0912
FGSG_09541	conserved hypothetical protein	-2.09088
FGSG_12949	probable H+-ATPase V1 subunit c, vacuolar	-2.08943
FGSG_08080	conserved hypothetical protein	-2.08606
FGSG_06255	related to ubiquitin fusion degradation protein	-2.08557
FGSG_00801	conserved hypothetical protein	-2.08445
FGSG_04356	related to peroxisomal Ca-dependent solute carrier protein	-2.08252
FGSG_02585	conserved hypothetical protein	-2.08188
FGSG_10389	conserved hypothetical protein	-2.0814
FGSG_03565	related to glutamine rich protein, nitrogen starvation-induced	-2.08028
FGSG_06744	related to epoxide hydrolase	-2.07996
FGSG_03283	conserved hypothetical protein	-2.0782
FGSG_d335-150	probable APE2 - aminopeptidase yscII	-2.07676
FGSG_06117	related to rhamnogalacturonate lyase precursor	-2.07596
FGSG_13248	related to cutinase transcription factor 1 beta	-2.07292
FGSG_03590	conserved hypothetical protein	-2.07244
FGSG_05458	conserved hypothetical protein	-2.07165
FGSG_02481	conserved hypothetical protein	-2.06862
FGSG_00883	conserved hypothetical protein	-2.06782
FGSG_13301	conserved hypothetical protein	-2.06718
FGSG_04354	conserved hypothetical protein	-2.06671
FGSG_07104	probable peroxin-1	-2.06607
FGSG_03604	conserved hypothetical protein	-2.06551
FGSG_06636	related to tricarboxylate carrier	-2.06432
FGSG_01121	related to density-regulated protein, translation initiation factor	-2.06305
FGSG_d224-50	related to benzoate 4-monooxygenase cytochrome P450	-2.06083
FGSG_10338	related to sugar transporter	-2.05694
FGSG_08107	probable woronin body major protein precursor	-2.05623
FGSG_09476	probable nicotinamide mononucleotide adenylyltransferase	-2.05623
FGSG_05625	related to ADP-ribosylation factor 1	-2.05504
FGSG_08977	probable HEM3 - porphobilinogen deaminase	-2.05496
FGSG_d136-40	probable SCRO protein	-2.05496
FGSG_04416	related to pyruvate dehydrogenase kinase isoform 2, mitochondrial	-2.0548
FGSG_10419	probable protein BTN1	-2.05433
FGSG_08396	related to N-acetylglucosamine-6-phosphate deacetylase	-2.05401
FGSG_12146	conserved hypothetical protein	-2.05401
FGSG_d371-550	conserved hypothetical protein	-2.05338
FGSG_01536	conserved hypothetical protein	-2.05259
FGSG_07240	related to nasopharyngeal carcinoma susceptibility protein LZ16	-2.05211
FGSG_08427	probable transcription initiation factor TFIID	-2.0518
FGSG_08603	probable SUP35 - eukaryotic peptide chain release factor GTP-binding subunit	-2.05101
FGSG_06995	conserved hypothetical protein	-2.05077
FGSG_02001	related to phosphatidylserine decarboxylase 2	-2.04832
FGSG_06758	conserved hypothetical protein	-2.04675
FGSG_10140	conserved hypothetical protein	-2.04675
FGSG_10285	related to acyl-coa dehydrogenase, long-chain specific precursor	-2.04643
FGSG_13234	probable pH-response regulator palA protein	-2.0425
FGSG_03985	probable carnitine transporter	-2.04226
FGSG_09539	related to choline kinase	-2.04077
FGSG_01373	conserved hypothetical protein	-2.03951
FGSG_08123	conserved hypothetical protein	-2.03951
FGSG_04987	hypothetical protein	-2.03715
FGSG_01850	conserved hypothetical protein	-2.03715
FGSG_d272-10	probable intracellular membrane protein involved in nucleoside transport	-2.037
FGSG_04657	related to lipase 2	-2.03684
FGSG_10232	conserved hypothetical protein	-2.03559
FGSG_09754	conserved hypothetical protein	-2.03543
FGSG_07960	related to YTP1	-2.03465
FGSG_04085	related to galactokinase	-2.03105
FGSG_07290	related to capsular associated protein	-2.03089
FGSG_12401	related to TOK1 - voltage-gated, outward-rectifying K+ channel	-2.03089
FGSG_00559	probable 26S proteasome regulatory subunit YTA3	-2.03026
FGSG_01448	probable dicarboxylate carrier protein	-2.02901
FGSG_d386-100	probable RSM22 - mitochondrial ribosomal protein, small subunit	-2.02761
FGSG_09439	related to human TGR-CL10C	-2.02651
FGSG_04216	conserved hypothetical protein	-2.02581
FGSG_05736	related to ECM29 protein	-2.02573
FGSG_03588	related to integral membrane protein PTH11	-2.02441
FGSG_01863	related to 26S proteasome-associated ubiquitin carboxyl-terminal hydrolase	-2.02386
FGSG_08731	probable casein kinase-1 hhp1	-2.02277
FGSG_09380	related to DnaJ-like protein	-2.02277
FGSG_01810	conserved hypothetical protein	-2.0209
FGSG_07066	hypothetical protein	-2.02028
FGSG_07120	related to ADP-ribosylation factor (ARF) GTPase activating protein (GAP) with effector functions	-2.02012
FGSG_00498	conserved hypothetical protein	-2.01974
FGSG_d203-140	conserved hypothetical protein	-2.01873
FGSG_08375	related to dicarboxylate carrier protein	-2.01841
FGSG_05306	related to protein kinase homolog VPS15	-2.01764
FGSG_04554	related to aspartate--tRNA ligase	-2.01639
FGSG_10321	conserved hypothetical protein	-2.01546
FGSG_12071	conserved hypothetical protein	-2.01515
FGSG_07969	conserved hypothetical protein	-2.01275
FGSG_08435	conserved hypothetical protein	-2.01143
FGSG_04984	conserved hypothetical protein	-2.00996
FGSG_08865	probable asparaginyl-tRNA-synthetase	-2.00864
FGSG_13174	conserved hypothetical protein	-2.00694
FGSG_03258	conserved hypothetical protein	-2.00648
FGSG_07691	related to OrfH, unknown gene in trichothecene gene cluster	-2.00648
FGSG_02811	related to phospholipase a-2-activating protein	-2.00633
FGSG_06850	probable valine--tRNA ligase	-2.00633
FGSG_07509	related to multidrug resistance proteins	-2.00555
FGSG_08750	conserved hypothetical protein	-2.00277
FGSG_06328	probable xylulose-5-phosphate phosphoketolase	-2.00154
FGSG_d205-10	probable RAD6 - E2 ubiquitin-conjugating enzyme	-2.00139
FGSG_12074	related to DHA14-like major facilitator efflux transporter	-2.00123
FGSG_04167	conserved hypothetical protein	-2.00015
FGSG_09326	conserved hypothetical protein	2.00077
FGSG_02150	conserved hypothetical protein	2.0017
FGSG_08288	conserved hypothetical protein	2.002
FGSG_07302	related to 2-amino-3-carboxylmuconate-6-semialdehyde decarboxylase	2.00254
FGSG_03831	conserved hypothetical protein	2.00339
FGSG_02944	related to cholinesterase	2.00486
FGSG_07400	conserved hypothetical protein	2.00509
FGSG_07380	probable cell division control protein CDC12	2.00725
FGSG_00834	probable 35 kDa ribonuclease H	2.0081
FGSG_05640	probable ribosomal protein L17.e, cytosolic	2.00834
FGSG_01420	conserved hypothetical protein	2.00895
FGSG_01833	related to integral membrane protein	2.00957
FGSG_12508	conserved hypothetical protein	2.01128
FGSG_00640	conserved hypothetical protein	2.01182
FGSG_05998	related to triose phosphate/3-phosphoglycerate/phosphate translocator	2.01314
FGSG_03670	conserved hypothetical protein	2.01345
FGSG_04094	conserved hypothetical protein	2.01484
FGSG_13324	conserved hypothetical protein	2.01562
FGSG_06035	probable CDC10 cell division control protein 10	2.01577
FGSG_00393	conserved hypothetical protein	2.01639
FGSG_d328-230	conserved hypothetical protein	2.01888
FGSG_02070	related to putative tartrate transporter	2.01919
FGSG_12555	conserved hypothetical protein	2.02184
FGSG_06289	probable 60s ribosomal protein l3 (rpl3)	2.02293
FGSG_05050	related to CPS1 - Gly-X carboxypeptidase YSCS precursor	2.02371
FGSG_07100	related to U1 snRNP protein	2.02394
FGSG_05433	probable S3 ribosomal protein	2.02464
FGSG_05500	conserved hypothetical protein	2.02488
FGSG_13295	probable ribosomal protein L12	2.02527
FGSG_07442	conserved hypothetical protein	2.02542
FGSG_09226	related to glucosidase II, alpha subunit	2.02542
FGSG_d213-220	probable transcription activator	2.0262
FGSG_d310-10	related to SRP40 - suppressor of mutant AC40 of RNA polymerase I and III	2.02628
FGSG_12926	probable ribosomal protein S28B	2.02792
FGSG_09744	related to tRNA (cytosine-5-)-methyltransferase	2.0287
FGSG_11116	conserved hypothetical protein	2.03191
FGSG_d341-20	hypothetical protein	2.03308
FGSG_07291	probable ribosomal protein S15a.e.c10, cytosolic	2.0359
FGSG_d422-260	related to DAL3 - ureidoglycolate hydrolase	2.0381
FGSG_02314	related to beta-mannosidase	2.03857
FGSG_10156	related to S.pombe Rnp24p, Nsr1p and human splicing factor	2.03967
FGSG_01468	conserved hypothetical protein	2.04061
FGSG_06067	related to NUP42 - nuclear pore protein	2.04155
FGSG_12678	related to spore coat protein SP96 precursor	2.04226
FGSG_12430	conserved hypothetical protein	2.04313
FGSG_11603	related to KM-PA-2 protein	2.04368
FGSG_d345-30	conserved hypothetical protein	2.04438
FGSG_01889	conserved hypothetical protein	2.04509
FGSG_d242-690	hypothetical protein	2.04817
FGSG_00523	related to extracellular matrix protein precursor	2.05132
FGSG_03569	probable galactose oxidase	2.05306
FGSG_12757	conserved hypothetical protein	2.05322
FGSG_07328	related to cap binding protein 80 (Cbp80)	2.05401
FGSG_06587	probable 40S ribosomal protein CRPS-7	2.05639
FGSG_03318	related to gluconate 5-dehydrogenase	2.0586
FGSG_11005	conserved hypothetical protein	2.05987
FGSG_12967	putative protein [EST hit]	2.06265
FGSG_07176	conserved hypothetical protein	2.06289
FGSG_00314	conserved hypothetical protein	2.06337
FGSG_00648	conserved hypothetical protein	2.06838
FGSG_13023	related to ABC transporter	2.06862
FGSG_02141	conserved hypothetical protein	2.06941
FGSG_06391	probable protein GOT1	2.07005
FGSG_07041	related to MAM33 - mitochondrial acidic matrix protein	2.0726
FGSG_00288	conserved hypothetical protein	2.07404
FGSG_06148	conserved hypothetical protein	2.07484
FGSG_07491	conserved hypothetical protein	2.07516
FGSG_09350	related to heterokaryon incompatibility protein het-6	2.07692
FGSG_01135	probable NSA2 - involved in biogenesis of ribosomal large subunit	2.07788
FGSG_07020	conserved hypothetical protein	2.07996
FGSG_07086	related to RNA Polymerase I Transcription Factor Rrn3	2.08156
FGSG_12612	probable methylenetetrahydrofolate dehydrogenase (NAD+)	2.08285
FGSG_13012	conserved hypothetical protein	2.08959
FGSG_d447-280	conserved hypothetical protein	2.09024
FGSG_13202	conserved hypothetical protein	2.09072
FGSG_07217	related to tRNA dihydrouridine synthase	2.09096
FGSG_09019	conserved hypothetical protein	2.09153
FGSG_09752	conserved hypothetical protein	2.09435
FGSG_12997	related to C6 zink-finger protein PRO1A	2.09628
FGSG_06090	related to acetoacetyl-CoA synthetase	2.09717
FGSG_06937	conserved hypothetical protein	2.09733
FGSG_04824	conserved hypothetical protein	2.09749
FGSG_06658	conserved hypothetical protein	2.09749
FGSG_03189	conserved hypothetical protein	2.0996
FGSG_07269	related to single-stranded DNA-binding protein	2.0996
FGSG_04223	related to members of the aldo/keto reductase family	2.10008
FGSG_06800	related to SPC3 - signal peptidase subunit	2.1004
FGSG_11410	conserved hypothetical protein	2.10218
FGSG_08497	conserved hypothetical protein	2.10235
FGSG_10502	conserved hypothetical protein	2.10283
FGSG_11189	conserved hypothetical protein	2.10332
FGSG_11257	conserved hypothetical protein	2.10356
FGSG_12023	related to FAS1 - fatty-acyl-CoA synthase, beta chain	2.10721
FGSG_05550	related to DNA-directed RNA polymerase A (I) chain	2.10948
FGSG_07098	conserved hypothetical protein	2.11013
FGSG_00329	probable replication factor C 38K chain	2.11127
FGSG_06203	probable KRR1 protein, required for 40S ribosome biogenesis	2.1116
FGSG_13403	hypothetical protein	2.11184
FGSG_03088	conserved hypothetical protein	2.11192
FGSG_07917	conserved hypothetical protein	2.1129
FGSG_04150	conserved hypothetical protein	2.1133
FGSG_03581	conserved hypothetical protein	2.11436
FGSG_11496	conserved hypothetical protein	2.11501
FGSG_d391-50	conserved hypothetical protein	2.11526
FGSG_00270	related to UTP4 - U3 snoRNP protein	2.1155
FGSG_06153	conserved hypothetical protein	2.11583
FGSG_05629	conserved hypothetical protein	2.11958
FGSG_00597	probable transcription initiation factor IIB	2.1217
FGSG_00807	related to beta-mannosidase	2.12187
FGSG_05030	conserved hypothetical protein	2.1226
FGSG_05634	conserved hypothetical protein	2.12285
FGSG_10010	probable 60S ribosomal protein L5	2.1235
FGSG_12460	related to HNM1 - Choline permease	2.1235
FGSG_08508	conserved hypothetical protein	2.12415
FGSG_11349	conserved hypothetical protein	2.12448
FGSG_01901	conserved hypothetical protein	2.12579
FGSG_03842	related to alpha-amylase A precursor	2.12596
FGSG_04930	related to alpha-mannosidase 1a	2.12628
FGSG_07203	conserved hypothetical protein	2.12694
FGSG_07222	related to 26S proteasome subunit YTA7	2.1289
FGSG_d280-290	conserved hypothetical protein	2.12899
FGSG_08150	related to PLB1 - phospholipase B (lysophospholipase)	2.12907
FGSG_03810	related to heterokaryon incompatibility protein (het-6OR allele)	2.12923
FGSG_05681	conserved hypothetical protein	2.12923
FGSG_06775	conserved hypothetical protein	2.12948
FGSG_04042	conserved hypothetical protein	2.13251
FGSG_01968	related to RNA-binding protein La1	2.13284
FGSG_04370	probable fluconazole resistance protein	2.13514
FGSG_00860	conserved hypothetical protein	2.13778
FGSG_02321	oxidoreductase that catalyses the conversion of dimeric 9-hydroxyrubrofusarin to aurofusarin	2.13794
FGSG_01276	conserved hypothetical protein	2.13876
FGSG_06705	probable MRT4 - mRNA turnover 4	2.13909
FGSG_13268	conserved hypothetical protein	2.14371
FGSG_02493	probable ribosomal protein L23a, cytosolic	2.14553
FGSG_d150-10	probable members of the aldo/keto reductase family	2.14702
FGSG_03154	related to fructosyl amino acid oxidase	2.14784
FGSG_d340-10	conserved hypothetical protein	2.14801
FGSG_08933	related to spliceosome-associated-protein	2.14983
FGSG_06611	beta-tubulin	2.15016
FGSG_05660	related to Mx protein	2.15049
FGSG_04357	conserved hypothetical protein	2.15215
FGSG_09766	related to putative RNA helicase involved in ribosome biogenesis	2.15265
FGSG_06757	probable RPL43B - 60S large subunit ribosomal protein	2.15298
FGSG_02938	conserved hypothetical protein	2.15713
FGSG_06523	conserved hypothetical protein	2.15713
FGSG_05158	conserved hypothetical protein	2.15979
FGSG_02684	conserved hypothetical protein	2.16278
FGSG_09939	related to URK1	2.16478
FGSG_08448	probable ROD1 - O-dinitrobenzene,calcium and zinc resistance protein	2.16762
FGSG_05924	related to NAD+ ADP-ribosyltransferase	2.17063
FGSG_05910	conserved hypothetical protein	2.17096
FGSG_05016	probable DNA-directed RNA polymerase, mitochondrial	2.17196
FGSG_12648	conserved hypothetical protein	2.17297
FGSG_05217	conserved hypothetical protein	2.17397
FGSG_10933	probable prenyl transferase	2.17447
FGSG_05085	related to Uth1p, Nca3p, YIL123w and Sun4p	2.17648
FGSG_13460	conserved hypothetical protein	2.17648
FGSG_05594	conserved hypothetical protein	2.18228
FGSG_06704	conserved hypothetical protein	2.18379
FGSG_02520	conserved hypothetical protein	2.18404
FGSG_05798	related to exoenzymes regulatory protein aepA precursor	2.18522
FGSG_03769	related to carboxypeptidase	2.1896
FGSG_11254	related to putative alpha-L-fucosidase precursor	2.18985
FGSG_06852	conserved hypothetical protein	2.1901
FGSG_01960	related to proteinase inhibitor PBI2	2.19027
FGSG_03392	conserved hypothetical protein	2.19196
FGSG_03801	conserved hypothetical protein	2.19449
FGSG_03745	related to aerobactin siderophore biosynthesis protein iucB	2.1972
FGSG_08221	related to GABA transport protein	2.1972
FGSG_d398-280	conserved hypothetical protein	2.1972
FGSG_01187	related to splicing factor 3A subunit 2	2.19805
FGSG_02077	conserved hypothetical protein	2.19923
FGSG_07136	related to integral membrane protein pth11	2.20228
FGSG_13031	conserved hypothetical protein	2.20279
FGSG_d261-40	beta-tubulin	2.20398
FGSG_03457	probable cutinase 1 precursor	2.20763
FGSG_00066	conserved hypothetical protein	2.20806
FGSG_04571	related to phosphoethanolamine cytidylyltransferase	2.20814
FGSG_03244	probable enoyl-CoA hydratase precursor, mitochondrial	2.21317
FGSG_03933	conserved hypothetical protein	2.21385
FGSG_01478	conserved hypothetical protein	2.21453
FGSG_05045	conserved hypothetical protein	2.21504
FGSG_09907	conserved hypothetical protein	2.21555
FGSG_11114	conserved hypothetical protein	2.21777
FGSG_d329-1080	hypothetical protein	2.21931
FGSG_07711	conserved hypothetical protein	2.22145
FGSG_04483	probable ADP-ribosylation factor 6	2.2217
FGSG_01662	related to permease	2.22239
FGSG_10932	conserved hypothetical protein	2.22564
FGSG_12101	conserved hypothetical protein	2.22581
FGSG_06049	related to nucleolar 100K polymyositis-scleroderma protein	2.22907
FGSG_08554	conserved hypothetical protein	2.23028
FGSG_10061	conserved hypothetical protein	2.23062
FGSG_04557	putative protein [EST hit]	2.23113
FGSG_08205	related to ARG8 - acetylornithine aminotransferase	2.23303
FGSG_12850	conserved hypothetical protein	2.23328
FGSG_07303	related to gibberellin 20-oxidase	2.23561
FGSG_09740	related to ATP dependent RNA helicase	2.23664
FGSG_10650	conserved hypothetical protein	2.23733
FGSG_07891	related to cellulose synthase catalytic subunit [UDP-forming]	2.23742
FGSG_08844	conserved hypothetical protein	2.2394
FGSG_10184	conserved hypothetical protein	2.24
FGSG_01553	conserved hypothetical protein	2.24156
FGSG_05170	conserved hypothetical protein	2.24181
FGSG_02390	conserved hypothetical protein	2.24613
FGSG_01386	related to GTP-binding protein	2.24856
FGSG_00416	probable nitrate transport protein crnA	2.25064
FGSG_07193	conserved hypothetical protein	2.25298
FGSG_07071	related to fibroin-3	2.2548
FGSG_13085	probable nucleolar protein NOP58	2.25567
FGSG_d192-770	conserved hypothetical protein	2.25584
FGSG_10942	conserved hypothetical protein	2.26158
FGSG_08277	related to dolichol-phosphate mannosyltransferase subunit 3	2.26176
FGSG_01558	related to regulator of deoxyribodipyrimidine photo-lyase PHR1	2.26315
FGSG_06821	related to microtubule-interacting protein	2.26315
FGSG_00861	probable IMP dehydrogenase	2.26394
FGSG_09881	conserved hypothetical protein	2.26769
FGSG_00567	related to papaya ringspot virus polyprotein	2.26856
FGSG_03116	conserved hypothetical protein	2.27206
FGSG_08775	conserved hypothetical protein	2.27363
FGSG_12068	conserved hypothetical protein	2.27486
FGSG_09026	conserved hypothetical protein	2.27521
FGSG_08577	related to rab geranylgeranyl transferase component A	2.27591
FGSG_12538	probable catechol O-methyltransferase	2.27591
FGSG_00284	conserved hypothetical protein	2.27696
FGSG_03218	conserved hypothetical protein	2.2796
FGSG_d280-270	probable transcription factor Pig1p	2.28074
FGSG_02616	conserved hypothetical protein	2.281
FGSG_05744	conserved hypothetical protein	2.28241
FGSG_d229-80	putative protein [EST hit]	2.28469
FGSG_00036	probable fatty acid synthase, alpha subunit	2.2861
FGSG_03242	conserved hypothetical protein	2.28786
FGSG_09982	related to GTS1 - transcription factor of the Gcs1p/Glo3p/Sps18p family	2.28857
FGSG_10721	conserved hypothetical protein	2.29174
FGSG_09277	conserved hypothetical protein	2.2928
FGSG_01059	probable FPR3 - prolyl cis-trans isomerase	2.29448
FGSG_06113	conserved hypothetical protein	2.30041
FGSG_00113	conserved hypothetical protein	2.30253
FGSG_d466-10	conserved hypothetical protein	2.30431
FGSG_11448	related to beta transducin-like protein	2.30537
FGSG_00892	related to small nucleolar ribonucleoprotein	2.30644
FGSG_01250	related to beta-glucosidase	2.30857
FGSG_08973	conserved hypothetical protein	2.30893
FGSG_07907	conserved hypothetical protein	2.3091
FGSG_d134-10	conserved hypothetical protein	2.31088
FGSG_05727	related to transmembrane protein Tex-261	2.31195
FGSG_07062	related to ERD1 protein, required for retention of luminal ER proteins	2.31195
FGSG_09036	probable NOP10 - nucleolar rRNA processing protein	2.31284
FGSG_03640	conserved hypothetical protein	2.31498
FGSG_09535	related to AHA1 - stress-regulated cochaperone	2.31498
FGSG_13368	hypothetical protein	2.31498
FGSG_07549	probable MSH6 - DNA mismatch repair protein	2.31534
FGSG_06353	related to eukaryotic translation initiation factor 3 subunit 9	2.31659
FGSG_06671	conserved hypothetical protein	2.31944
FGSG_11568	related to monooxigenase	2.32069
FGSG_12045	related to integral membrane protein pth11	2.32069
FGSG_06402	conserved hypothetical protein	2.32114
FGSG_02561	related to ribosomal RNA processing protein RRP5	2.32445
FGSG_03219	conserved hypothetical protein	2.32499
FGSG_05928	conserved hypothetical protein	2.32552
FGSG_06010	conserved hypothetical protein	2.33558
FGSG_10896	related to RNA helicase SPB4	2.33945
FGSG_04390	conserved hypothetical protein	2.34404
FGSG_10679	conserved hypothetical protein	2.34486
FGSG_04543	probable glucosamine-phosphate N-acetyltransferase	2.34621
FGSG_08292	conserved hypothetical protein	2.3473
FGSG_13027	probable synaptobrevin SEC22	2.3482
FGSG_06243	probable nucleolar protein	2.34892
FGSG_09992	conserved hypothetical protein	2.35273
FGSG_05698	probable WD40-repeat protein (notchless protein)	2.35436
FGSG_03802	conserved hypothetical protein	2.35581
FGSG_04975	conserved hypothetical protein	2.35708
FGSG_06696	conserved hypothetical protein	2.35853
FGSG_10940	probable SIK1 - involved in pre-rRNA processing	2.36253
FGSG_07741	conserved hypothetical protein	2.3629
FGSG_00209	conserved hypothetical protein	2.36599
FGSG_10784	conserved hypothetical protein	2.36763
FGSG_08538	conserved hypothetical protein	2.36946
FGSG_d474-50	hypothetical protein	2.37439
FGSG_12095	related to trichodiene oxygenase cytochrome P450	2.38199
FGSG_06180	conserved hypothetical protein	2.38208
FGSG_01030	related to cell division control protein CDC18+	2.38502
FGSG_09843	related to SGD1 - involved in HOG pathway	2.39136
FGSG_06517	related to dihydroxy-acid dehydratase	2.39238
FGSG_05556	related to SAS10 protein, involved in silencing	2.39717
FGSG_09471	probable glucose-regulated protein 78 of hsp70 family	2.40013
FGSG_08987	conserved hypothetical protein	2.40364
FGSG_07347	probable fatty acid elongase (FEN1)	2.40401
FGSG_00292	related to excision repair protein RAD4	2.40494
FGSG_01675	probable DIP5 - glutamate and aspartate permease	2.40642
FGSG_00398	related to nuM1, hnRNP protein	2.41022
FGSG_03719	conserved hypothetical protein	2.4131
FGSG_05234	conserved hypothetical protein	2.41366
FGSG_05470	probable CUP5 - H+-ATPase V0 domain 17 KD subunit, vacuolar	2.41626
FGSG_12100	probable polyketide synthase	2.41747
FGSG_05021	conserved hypothetical protein	2.41999
FGSG_13450	related to TOB3 (member of AAA-ATPase family)	2.42419
FGSG_10101	conserved hypothetical protein	2.42951
FGSG_03212	related to endochitinase	2.43288
FGSG_00436	conserved hypothetical protein	2.43373
FGSG_13094	galactose oxidase precursor [GAO]	2.43382
FGSG_05502	conserved hypothetical protein	2.43401
FGSG_03585	conserved hypothetical protein	2.43682
FGSG_04489	conserved hypothetical protein	2.43757
FGSG_04176	related to Allergen Asp f 4	2.43851
FGSG_13226	related to multidrug resistance protein	2.43964
FGSG_12879	binuclear zinc cluster transcription factor that regulates the ratio between aurofusarin and rubrofusarin biosynthesis	2.44114
FGSG_01153	conserved hypothetical protein	2.4434
FGSG_11009	conserved hypothetical protein	2.445
FGSG_04500	related to integral membrane protein PTH11	2.44603
FGSG_06802	related to a component of the yeast U3 snoRNP Rrp9p	2.44962
FGSG_02872	related to cytochrome P450 8B1	2.45632
FGSG_08222	related to integral membrane protein	2.45973
FGSG_07399	related to PITSLRE protein kinase isoforms	2.46343
FGSG_06788	related to UTP13 - U3 snoRNP protein	2.46646
FGSG_08063	conserved hypothetical protein	2.4676
FGSG_13404	conserved hypothetical protein	2.46798
FGSG_02282	conserved hypothetical protein	2.46932
FGSG_03482	conserved hypothetical protein	2.47312
FGSG_04979	conserved hypothetical protein	2.4735
FGSG_08825	conserved hypothetical protein	2.4777
FGSG_05465	related to NOC3 protein, required for maturation and intranuclear transport of pre-ribosomes	2.4777
FGSG_05692	conserved hypothetical protein	2.47827
FGSG_00200	related to alcohol oxidase	2.4798
FGSG_07452	probable SPB1 - required for ribosome synthesis, putative methylase	2.48085
FGSG_13052	related to SER3 - 3-phosphoglycerate dehydrogenase	2.48266
FGSG_04819	conserved hypothetical protein	2.48372
FGSG_10956	related to GNT1 alphaN-acetylglucosamine transferase K. lactis	2.48372
FGSG_04214	related to formaldehyde dehydrogenase	2.48458
FGSG_05870	conserved hypothetical protein	2.48898
FGSG_03194	probable endopolygalacturonase	2.49004
FGSG_05027	conserved hypothetical protein	2.49474
FGSG_06087	related to spore coat protein SP96 precursor	2.49551
FGSG_04546	related to serine-type carboxypeptidase f precursor	2.49705
FGSG_03312	related to the plant PR-1 class of pathogen related proteins	2.49724
FGSG_09931	related to alpha-mannosidase IC (MNSIC)	2.49839
FGSG_05686	related to Streptococcus M protein	2.49935
FGSG_04027	related to mating protein SSF1	2.50012
FGSG_10304	related to high mobility group-like protein NHP2	2.50089
FGSG_04661	conserved hypothetical protein	2.50301
FGSG_07379	probable periodic tryptophan protein PWP2	2.50301
FGSG_02508	conserved hypothetical protein	2.50359
FGSG_04403	conserved hypothetical protein	2.50967
FGSG_00275	conserved hypothetical protein	2.51054
FGSG_10229	conserved hypothetical protein	2.51054
FGSG_04392	related to RNA binding protein	2.51074
FGSG_12650	probable DNA polymerase V	2.51074
FGSG_05907	conserved hypothetical protein	2.51209
FGSG_02051	probable manganese superoxide dismutase precursor (sod-2)	2.51345
FGSG_08421	conserved hypothetical protein	2.51422
FGSG_10333	conserved hypothetical protein	2.51461
FGSG_02637	probable ATP dependent RNA helicase	2.51558
FGSG_12925	conserved hypothetical protein	2.51693
FGSG_06888	related to mixed-linked glucanase precursor MLG1	2.51926
FGSG_09761	conserved hypothetical protein	2.51926
FGSG_03601	related to cholinesterase precursor	2.52023
FGSG_03071	related to fructosyl amino acid oxidase	2.52567
FGSG_d367-330	hypothetical protein	2.52606
FGSG_d318-730	conserved hypothetical protein	2.53093
FGSG_12282	related to MRD1	2.53132
FGSG_07777	conserved hypothetical protein	2.53298
FGSG_11006	probable glucan endo-1,3-beta-glucosidase bgn13.1 precursor	2.53385
FGSG_03971	conserved hypothetical protein	2.53405
FGSG_10311	conserved hypothetical protein	2.53405
FGSG_01490	related to ribonuclease P protein subunit p30	2.53884
FGSG_d320-70	related to acetylxylan esterase	2.54108
FGSG_03086	related to pisatin demethylase cytochrome P450	2.54177
FGSG_07355	conserved hypothetical protein	2.54206
FGSG_d348-140	conserved hypothetical protein	2.54402
FGSG_10372	conserved hypothetical protein	2.54677
FGSG_02924	related to monomeric sarcosine oxidase	2.54853
FGSG_02969	conserved hypothetical protein	2.5501
FGSG_01191	related to cyclin-like protein CLG1	2.55118
FGSG_00485	conserved hypothetical protein	2.55443
FGSG_02511	related to nucleolar protein NOP4 (NOP77)	2.55541
FGSG_03932	related to integral membrane protein	2.55561
FGSG_10391	probable pre-mRNA splicing protein PRP2	2.55679
FGSG_06466	conserved hypothetical protein	2.55827
FGSG_06683	probable DNA-directed RNA polymerase I, II, III 18kD subunit	2.55955
FGSG_13056	related to LCP5 - U3 small nucleolar ribonucleoprotein involved in maturation of 18S rRNA	2.56034
FGSG_00038	hypothetical protein	2.56409
FGSG_02064	related to quinate transport protein	2.56488
FGSG_11282	related to cycloheximide-inducible protein CIP70 (cytochrome P450 family)	2.56705
FGSG_03855	related to allantoate permease	2.57596
FGSG_d303-970	hypothetical protein	2.57695
FGSG_07892	related to endoglucanase I precursor	2.57854
FGSG_07401	probable CAM1 - translation elongation factor eEF1 gamma homologue	2.57954
FGSG_08856	related to potato small nuclear ribonucleoprotein U2B and human splicing factor homolog	2.58291
FGSG_05685	conserved hypothetical protein	2.5855
FGSG_03168	related to myo-inositol transport protein ITR1	2.59808
FGSG_12431	conserved hypothetical protein	2.59888
FGSG_06483	conserved hypothetical protein	2.59968
FGSG_04291	probable DNA-directed RNA polymerase I	2.60228
FGSG_10957	conserved hypothetical protein	2.6072
FGSG_10183	conserved hypothetical protein	2.60991
FGSG_06241	related to mitotic apparatus protein p62	2.61293
FGSG_02742	conserved hypothetical protein	2.61564
FGSG_11374	conserved hypothetical protein	2.61877
FGSG_02373	putative protein [EST hit]	2.62139
FGSG_00950	related to putative snare protein syn	2.62281
FGSG_07359	conserved hypothetical protein	2.62422
FGSG_00904	probable dUTP pyrophosphatase	2.62948
FGSG_10219	probable IMP3 (component of the U3 small nucleolar ribonucleoprotein)	2.63049
FGSG_13262	conserved hypothetical protein	2.6378
FGSG_04377	conserved hypothetical protein	2.64207
FGSG_03333	conserved hypothetical protein	2.64227
FGSG_01102	related to RNA 3`-terminal phosphate cyclase-like protein	2.64512
FGSG_02752	probable ATP dependent RNA helicase	2.64532
FGSG_02393	related to heterokaryon incompatibility protein het-6	2.66085
FGSG_00173	related to putative glycosidases	2.6629
FGSG_05803	conserved hypothetical protein	2.66629
FGSG_12772	probable uracil-DNA glycosylase	2.67091
FGSG_d328-220	conserved hypothetical protein	2.674
FGSG_04758	related to aspartic proteinase OPSB	2.67524
FGSG_07415	related to wound-responsive protein KED	2.67647
FGSG_08388	conserved hypothetical protein	2.68794
FGSG_10033	related to U3 snoRNP protein	2.69198
FGSG_10134	conserved hypothetical protein	2.69281
FGSG_03229	related to Ca2+/H+-exchanging protein, vacuolar	2.69613
FGSG_05081	related to U3 snoRNP protein	2.69821
FGSG_03546	putative 3-hydroxyacyl-CoA-dehydrogenase	2.69841
FGSG_07793	conserved hypothetical protein	2.69862
FGSG_d325-280	conserved hypothetical protein	2.69862
FGSG_03277	related to integral membrane protein	2.70736
FGSG_02162	conserved hypothetical protein	2.71039
FGSG_05739	conserved hypothetical protein	2.71258
FGSG_d465-190	conserved hypothetical protein	2.71948
FGSG_03489	conserved hypothetical protein	2.72095
FGSG_07565	related to CAR2 - ornithine aminotransferase	2.72483
FGSG_10841	conserved hypothetical protein	2.72546
FGSG_12019	conserved hypothetical protein	2.72662
FGSG_01173	conserved hypothetical protein	2.72809
FGSG_09623	conserved hypothetical protein	2.7325
FGSG_03199	probable phenol 2-monooxygenase	2.73629
FGSG_04443	hypothetical protein	2.74791
FGSG_06221	related to IMP2 - mitochondrial inner membrane protease subunit	2.75458
FGSG_02893	related to protein-arginine deiminase type II	2.75532
FGSG_06654	conserved hypothetical protein	2.76383
FGSG_03708	conserved hypothetical protein	2.76415
FGSG_06515	related to malate dehydrogenase	2.76446
FGSG_00050	conserved hypothetical protein	2.76532
FGSG_12714	related to ars binding protein 2	2.77182
FGSG_03940	conserved hypothetical protein	2.77214
FGSG_00174	conserved hypothetical protein	2.77599
FGSG_04929	related to cgi-94 protein	2.78262
FGSG_03714	related to DFG5 protein	2.78659
FGSG_11113	probable oxalate decarboxylase	2.79035
FGSG_04834	conserved hypothetical protein	2.79228
FGSG_03288	related to acid beta-fructofuranosidase precursor	2.79788
FGSG_07213	probable dolichol phosphate-mannose biosynthesis regulatory protein	2.80586
FGSG_03962	related to integral membrane protein PTH11	2.81105
FGSG_05730	conserved hypothetical protein	2.81636
FGSG_08580	conserved hypothetical protein	2.82581
FGSG_02478	related to myosin heavy chain proteins	2.8317
FGSG_07709	hypothetical protein	2.83475
FGSG_13178	probable ubiquitin-conjugating enzyme E2-C	2.84131
FGSG_07776	conserved hypothetical protein	2.84306
FGSG_06119	related to endo-1,3(4)-beta-glucanase	2.84306
FGSG_06628	probable ATP-dependent RNA helicase	2.85238
FGSG_13323	conserved hypothetical protein	2.85535
FGSG_06208	related to endoglucanase B	2.86129
FGSG_04404	probable UTP7 - U3 snoRNP protein	2.86592
FGSG_d146-210	conserved hypothetical protein	2.86924
FGSG_05124	related to NOP16 constituent of 66S pre-ribosomal particles, involved in 60S ribosomal subunit biogenesis	2.86957
FGSG_05800	conserved hypothetical protein	2.8699
FGSG_11140	related to immune-responsive protein 1	2.87477
FGSG_00910	related to morphogenesis-related protein MSB1	2.87554
FGSG_08907	conserved hypothetical protein	2.87632
FGSG_d194-600	conserved hypothetical protein	2.87986
FGSG_03520	conserved hypothetical protein	2.88119
FGSG_11542	related to aldehyde dehydrogenase (NAD+), mitochondrial	2.88652
FGSG_06791	conserved hypothetical protein	2.89253
FGSG_10437	conserved hypothetical protein	2.89298
FGSG_06661	conserved hypothetical protein	2.90358
FGSG_01311	related to inorganic phosphate permease	2.9066
FGSG_03518	conserved hypothetical protein	2.91422
FGSG_08381	related to Che-1 protein	2.91894
FGSG_07309	conserved hypothetical protein	2.92276
FGSG_08834	conserved hypothetical protein	2.92704
FGSG_03767	conserved hypothetical protein	2.92795
FGSG_06345	conserved hypothetical protein	2.93902
FGSG_03514	conserved hypothetical protein	2.9397
FGSG_00793	conserved hypothetical protein	2.94309
FGSG_09519	conserved hypothetical protein	2.94491
FGSG_07377	related to phosphatase 2a inhibitor	2.94604
FGSG_05944	conserved hypothetical protein	2.9465
FGSG_10531	related to sodium/nucleoside cotransporter 1	2.9465
FGSG_06605	probable beta-glucosidase	2.95308
FGSG_09955	conserved hypothetical protein	2.96174
FGSG_10666	related to C-4 methyl sterol oxidase	2.97408
FGSG_07801	conserved hypothetical protein	2.97752
FGSG_03975	related to aspartic-type signal peptidase	2.98901
FGSG_09173	hypothetical protein	2.99246
FGSG_07921	conserved hypothetical protein	3.0091
FGSG_d131-70	probable histone 3	3.0163
FGSG_03935	related to short-chain alcohol dehydrogenase	3.01908
FGSG_00961	related to ATP dependent RNA helicase	3.02758
FGSG_08146	conserved hypothetical protein	3.02793
FGSG_01592	related to SDA1 protein, required for normal organization of the actin cytoskeleton	3.03424
FGSG_12102	related to elongation factor 1-gamma	3.03704
FGSG_13378	related to feruloyl esterase B precursor	3.05958
FGSG_12429	conserved hypothetical protein	3.06076
FGSG_09304	conserved hypothetical protein	3.07422
FGSG_01377	related to prefoldin subunit 1	3.07588
FGSG_04470	related to dna-dependent rna polymerase I subunit a43 (rpa43)	3.07754
FGSG_d357-90	conserved hypothetical protein	3.07837
FGSG_00117	conserved hypothetical protein	3.0937
FGSG_00695	related to pescadillo development protein	3.09561
FGSG_03816	probable lactonohydrolase	3.10396
FGSG_12400	related to myosin heavy chain	3.11066
FGSG_d320-1380	probable bifunctional D12/D15 fatty acid desaturase	3.12411
FGSG_04615	conserved hypothetical protein	3.12748
FGSG_10966	related to capsular associated protein (CAP10)	3.14729
FGSG_10432	conserved hypothetical protein	3.15652
FGSG_03960	conserved hypothetical protein	3.16967
FGSG_11498	related to pisatin demethylase (cytochrome P450)	3.17554
FGSG_03365	conserved hypothetical protein	3.18019
FGSG_10316	conserved hypothetical protein	3.19049
FGSG_03500	conserved hypothetical protein	3.1943
FGSG_04529	related to integral membrane protein PTH11	3.20391
FGSG_12065	conserved hypothetical protein	3.21689
FGSG_09027	conserved hypothetical protein	3.22011
FGSG_00602	conserved hypothetical protein	3.2211
FGSG_07911	conserved hypothetical protein	3.22694
FGSG_12432	related to multidrug resistance protein	3.26079
FGSG_08909	related to O-succinylhomoserine (thiol)-lyase met-7 chain	3.26519
FGSG_02843	related to O-methyltransferase	3.27362
FGSG_02108	conserved hypothetical protein	3.2788
FGSG_01661	related to E.coli dioxygenase	3.28145
FGSG_03683	conserved hypothetical protein	3.2841
FGSG_13207	probable triacylglycerol lipase V precursor	3.28524
FGSG_11101	conserved hypothetical protein	3.29855
FGSG_03296	conserved hypothetical protein	3.3137
FGSG_05346	probable UDP-galactose transporter	3.31932
FGSG_01549	conserved hypothetical protein	3.31996
FGSG_02392	probable aldehyde dehydrogenase	3.3229
FGSG_03854	conserved hypothetical protein	3.32598
FGSG_09099	related to triacylglycerol lipase V precursor	3.32879
FGSG_02728	conserved hypothetical protein	3.33393
FGSG_03076	conserved hypothetical protein	3.33675
FGSG_07866	conserved hypothetical protein	3.35143
FGSG_06766	conserved hypothetical protein	3.36825
FGSG_07363	probable protein CGRA (conserved fungal nucleolar protein)	3.39521
FGSG_02404	conserved hypothetical protein	3.39717
FGSG_07107	related to regulator of ribosome biogenesis	3.39756
FGSG_06086	conserved hypothetical protein	3.40739
FGSG_11368	hypothetical protein	3.41632
FGSG_12840	hypothetical protein	3.42317
FGSG_07808	related to isoamyl alcohol oxidase	3.42752
FGSG_07792	related to integral membrane protein	3.44884
FGSG_10349	conserved hypothetical protein	3.45123
FGSG_00217	conserved hypothetical protein	3.45389
FGSG_10623	conserved hypothetical protein	3.45735
FGSG_09066	conserved hypothetical protein	3.48006
FGSG_12501	related to interferon-regulated resistance GTP-binding protein	3.48019
FGSG_02852	probable maleylacetoacetate isomerase	3.48274
FGSG_05159	probable FET3 - cell surface ferroxidase, high affinity	3.50103
FGSG_08103	conserved hypothetical protein	3.52918
FGSG_10396	conserved hypothetical protein	3.54553
FGSG_12110	related to P-type ATPase	3.55154
FGSG_03637	related to thermophilic desulfurizing enzyme	3.55428
FGSG_11487	related to endo-1,4-beta-xylanase	3.55578
FGSG_05848	probable SIT1 - Transporter of the bacterial siderophore ferrioxamine B	3.57225
FGSG_03845	conserved hypothetical protein	3.57803
FGSG_02970	conserved hypothetical protein	3.59447
FGSG_03957	related to myo-inositol transport protein ITR1	3.61334
FGSG_02292	probable maltose permease (MalP)	3.61975
FGSG_03462	related to alpha-glucosidase b	3.63595
FGSG_07416	related to secretory pathway protein YSY6	3.63679
FGSG_01430	related to D-ribulokinase	3.64717
FGSG_00100	related to 6-hydroxy-d-nicotine oxidase	3.65842
FGSG_02607	conserved hypothetical protein	3.67056
FGSG_03307	related to isoamyl alcohol oxidase	3.68132
FGSG_d163-20	conserved hypothetical protein	3.68557
FGSG_05362	conserved hypothetical protein	3.68586
FGSG_12201	related to integral membrane protein PTH11	3.70378
FGSG_03309	related to oxidoreductase	3.71064
FGSG_d324-370	related to microbial serine proteinase	3.71621
FGSG_04610	related to alpha-glucoside transport protein	3.72065
FGSG_12118	hypothetical protein	3.72151
FGSG_11150	probable maltose permease (MalP)	3.72223
FGSG_09980	probable beta(1-3)glucanosyltransferases	3.73789
FGSG_d318-420	related to 3-oxoacyl-[acyl-carrier-protein] reductase	3.75346
FGSG_04077	related to acetylxylan esterase precursor	3.76244
FGSG_d197-290	related to integral membrane protein	3.76591
FGSG_11008	related to choline dehydrogenase	3.77506
FGSG_03545	related to OrfH - unknown, trichothecene gene cluster	3.77928
FGSG_07838	probable isoamyl alcohol oxidase	3.78685
FGSG_d160-40	probable galactose oxidase	3.83115
FGSG_08049	conserved hypothetical protein	3.85275
FGSG_10540	conserved hypothetical protein	3.86464
FGSG_03792	conserved hypothetical protein	3.86821
FGSG_08589	conserved hypothetical protein	3.88478
FGSG_07038	conserved hypothetical protein	3.90383
FGSG_08624	conserved hypothetical protein	3.91316
FGSG_03633	related to sensor protein hoxX	3.9425
FGSG_00179	conserved hypothetical protein	3.94706
FGSG_07775	probable aspartic proteinase precursor	3.9834
FGSG_11326	probable glucan 1,4-alpha-glucosidase	4.00092
FGSG_01977	conserved hypothetical protein	4.04056
FGSG_07802	related to putative multidrug transporter Mfs1.1 (major facilitator family protein)	4.0671
FGSG_02645	related to micromolar calcium activated neutral protease 1 (capn1)	4.10534
FGSG_11097	related to glyoxal oxidase precursor	4.14633
FGSG_12080	conserved hypothetical protein	4.19725
FGSG_07836	related to dopamine-responsive protein	4.23687
FGSG_11540	conserved hypothetical protein	4.25011
FGSG_12152	related to allantoate permease	4.29602
FGSG_10567	conserved hypothetical protein	4.30098
FGSG_02602	probable histone 3	4.31891
FGSG_05724	conserved hypothetical protein	4.34292
FGSG_d197-40	related to tol protein	4.35431
FGSG_11492	related to flavin-containing monooxygenase	4.38696
FGSG_10279	hypothetical protein	4.39288
FGSG_09187	related to verA protein	4.40253
FGSG_11564	hypothetical protein	4.44443
FGSG_12040	polyketide synthase that catalyse the condensation of one acetyl-CoA and six malonyl-CoA resulting in formation of nor-rubrofusarin	4.45403
FGSG_03531	monooxygenase	4.45574
FGSG_08065	related to aryl-alcohol dehydrogenases	4.51864
FGSG_10783	related to vegetatible incompatibility protein HET-E-1	4.56657
FGSG_03598	conserved hypothetical protein	4.57097
FGSG_d315-470	hypothetical protein	4.60542
FGSG_08265	related to SPR1 - exo-1,3-beta-glucanase precursor	4.62212
FGSG_d434-170	conserved hypothetical protein	4.64389
FGSG_00987	conserved hypothetical protein	4.64747
FGSG_06619	related to alcohol dehydrogenase	4.65141
FGSG_07608	related to acid phosphatase precursor	4.66683
FGSG_07556	conserved hypothetical protein	4.68051
FGSG_01593	related to glucose/galactose transporter	4.72615
FGSG_09707	related to multidrug resistance-associated protein	4.74439
FGSG_09351	related to pisatin demethylase / cytochrome P450 monooxygenase	4.77555
FGSG_04213	conserved hypothetical protein	4.82286
FGSG_03538	regulatory protein	4.83886
FGSG_05959	conserved hypothetical protein	4.85117
FGSG_03220	hypothetical protein	4.86427
FGSG_03406	probable pectinesterase precursor	4.87064
FGSG_03922	related to class I alpha-mannosidase 1B	4.917
FGSG_12893	conserved hypothetical protein	4.94453
FGSG_d194-80	conserved hypothetical protein	4.94682
FGSG_11146	related to linoleate diol synthase	4.94891
FGSG_03657	related to salicylate 1-monooxygenase	5.00989
FGSG_06017	conserved hypothetical protein	5.01471
FGSG_09599	related to sorbitol dehydrogenase	5.01568
FGSG_00162	conserved hypothetical protein	5.06693
FGSG_05160	related to high-affinity iron permease	5.10728
FGSG_09098	related to mannosyltransferase	5.14083
FGSG_03894	conserved hypothetical protein	5.1547
FGSG_06446	conserved hypothetical protein	5.173
FGSG_10566	related to 65 kDa virulence protein	5.19096
FGSG_12836	conserved hypothetical protein	5.26991
FGSG_11375	related to fluconazole resistance protein (FLU1)	5.31188
FGSG_05922	conserved hypothetical protein	5.31597
FGSG_02880	related to nitrate reductase [NADPH]	5.3295
FGSG_02976	probable endopeptidase K	5.33361
FGSG_08004	conserved hypothetical protein	5.33443
FGSG_04841	conserved hypothetical protein	5.33874
FGSG_07807	conserved hypothetical protein	5.35955
FGSG_11098	related to beta-1,3-glucan binding protein	5.4164
FGSG_10392	conserved hypothetical protein	5.45113
FGSG_00006	related to gEgh 16 protein	5.4844
FGSG_04527	related to carboxypeptidase	5.7482
FGSG_03556	related to serine/threonine-protein kinase pkwA	5.75219
FGSG_04805	conserved hypothetical protein	5.76461
FGSG_03247	probable GUT1 - glycerol kinase	5.76994
FGSG_04034	conserved hypothetical protein	5.77527
FGSG_00161	related to high affinity methionine permease	5.81947
FGSG_11205	probable SnodProt1 precursor	5.86989
FGSG_10610	conserved hypothetical protein	6.06007
FGSG_11177	related to pepsin precursor	6.10034
FGSG_10608	conserved hypothetical protein	6.1622
FGSG_11251	conserved hypothetical protein	6.18407
FGSG_09042	probable formamidase	6.18454
FGSG_03667	related to hydroxyquinol-1,2-dioxygenase	6.19742
FGSG_09041	conserved hypothetical protein	6.2266
FGSG_10592	conserved hypothetical protein	6.34227
FGSG_10565	conserved hypothetical protein	6.34716
FGSG_02882	conserved hypothetical protein	6.48003
FGSG_03023	related to G protein coupled receptor like protein	6.5251
FGSG_05348	conserved hypothetical protein	6.69822
FGSG_d370-760	hypothetical protein	6.70596
FGSG_09595	probable aflatoxin efflux pump AFLT	6.71268
FGSG_03248	related to channel proteins	6.75053
FGSG_00260	conserved hypothetical protein	6.95235
FGSG_11472	probable subtilisin-like serine protease	7.16103
FGSG_12500	conserved hypothetical protein	7.29041
FGSG_06141	related to multidrug resistance-associated protein	7.29378
FGSG_06993	conserved hypothetical protein	7.36547
FGSG_03310	related to integral membrane protein PTH11	7.37228
FGSG_01379	conserved hypothetical protein	7.45995
FGSG_d233-1470	conserved hypothetical protein	7.47117
FGSG_09053	probable GAP1 - General amino acid permease	7.53183
FGSG_11528	related to monophenol monooxygenase (tyrosinase)	7.70372
FGSG_07973	conserved hypothetical protein	7.73821
FGSG_04600	conserved hypothetical protein	7.90872
FGSG_04876	related to permeases - unknown function	7.93373
FGSG_03813	probable alpha-L-arabinofuranosidase	7.95025
FGSG_03600	conserved hypothetical protein	8.01665
FGSG_09062	conserved hypothetical protein	8.14925
FGSG_02325	conserved hypothetical protein	8.2968
FGSG_11176	conserved hypothetical protein	8.35709
FGSG_07651	related to early nodulin 75 precursor	8.61655
FGSG_13337	related to threonine dehydratase	9.36607
FGSG_03123	conserved hypothetical protein	9.63829
FGSG_10609	related to 6-hydroxy-d-nicotine oxidase	9.79167
FGSG_d368-170	conserved hypothetical protein	9.85067
FGSG_03157	conserved hypothetical protein	9.8902
FGSG_07878	conserved hypothetical protein	10.048
FGSG_03666	conserved hypothetical protein	10.1479
FGSG_d473-480	conserved hypothetical protein	10.4429
FGSG_03653	conserved hypothetical protein	10.7034
FGSG_03163	related to monooxigenase	10.7389
FGSG_05906	probable triacylglycerol lipase precursor	10.9073
FGSG_12269	probable glucan 1,4-alpha-glucosidase	11.0851
FGSG_11190	probable ribonuclease T1	11.2998
FGSG_03911	conserved hypothetical protein	11.4708
FGSG_08014	related to myo-inositol transport protein ITR1	12.0559
FGSG_08511	related to D-arabinitol 2-dehydrogenase	12.3596
FGSG_d160-1200	conserved hypothetical protein	12.4494
FGSG_11139	related to nicotinamide mononucleotide permease	12.5475
FGSG_02327	flavin depend monooxygenase that catalyses the oxidation of rubrofusarin to 9-hydroxyrubrofusarin	12.6855
FGSG_13355	conserved hypothetical protein	12.7551
FGSG_03654	conserved hypothetical protein	13.8902
FGSG_02326	o-methyltransferase that catalyse the methylation of nor-rubrofusarin resulting in formation of rubrofusarin	15.2158
FGSG_07647	conserved hypothetical protein	15.7288
FGSG_09352	related to integral membrane protein PTH11	16.7606
FGSG_02328	laccase that catalyse the dimerization of two 9-hydroxyrubrofusarin in C7 positions	16.9854
FGSG_06149	related to kinesin-related protein KLPA	16.9945
FGSG_11249	related to carboxypeptidase A	17.5208
FGSG_09072	conserved hypothetical protein	18.1821
FGSG_12371	probable endopeptidase K	18.8523
FGSG_02329	conserved hypothetical protein	20.6904
FGSG_03748	conserved hypothetical protein	23.7798
FGSG_10680	related to D-mandelate dehydrogenase	24.4352
FGSG_13437	hypothetical protein	24.6071
FGSG_09061	related to 5-carboxyvanillate decarboxylase	29.571
FGSG_04662	conserved hypothetical protein	30.1064
FGSG_12369	related to aspergillopepsin II precursor	33.9368
FGSG_d446-580	related to putative tartrate transporter	40.5917
FGSG_d194-580	conserved hypothetical protein	52.6125
FGSG_08210	conserved hypothetical protein	63.0533
FGSG_09063	related to salicylate 1-monooxygenase	156.377
