# Supplementary material for: Tri6 Is a Global Transcription Regulator in the Phytopathogen Fusarium graminearum
Source: PLoS Pathog. 2011 Sep 29;7(9):e1002266. doi: 10.1371/journal.ppat.1002266 (PMC3182926; doi:10.1371/journal.ppat.1002266)
Supplement: Table S5 — Differential expression of Tri6 targets with cut-off of 1.5- fold or higher. (XLS) [file ppat.1002266.s007.xls]

## Sheet: Sheet1
Table S5. Differential expression of 49 targets with cut-off of 1.5-fold or higher
ChIP Targets	Description	Expression*
fg03534	trichothecene 15-O-acetyltransferase	-100
fg00071	cytochrome P450 monooxygenase	-51
fg03543	putative trichothecene biosynthesis gene	-49.5
fg02672	probable cytochrome P450 monooxygenase (lovA)	-22.3
fg03541	trichothecene efflux pump	-19.2
fg00171	conserved hypothetical protein	-11.1
fg03536	trichothecene biosynthesis positive transcription factor	-9.8
fg11551	conserved hypothetical protein	-8.5
fg04579	related to monocarboxylate transporter 4	-3.6
fg00172	related to glutathione transferase omega 1	-3.1
fg11407	conserved hypothetical protein	-2.8
fg03195	conserved hypothetical protein	-2.8
fg04012	related to NADH oxidase	-2.5
fg09348	conserved hypothetical protein	-2.3
fg00059	conserved hypothetical protein	-2.2
fg05121	conserved hypothetical protein	-2.1
fg03283	conserved hypothetical protein	-2.1
fg05736	related to ECM29 protein	-2
fg05520	related to cullin homolog 4A	-1.9
fg07860	related to Na+/H+-exchanging protein	-1.8
fg03056	conserved hypothetical protein	-1.8
fg09244	related to SEC3 - component of exocyst complex	-1.7
fg01659	conserved hypothetical protein	-1.7
fg03341	conserved hypothetical protein	-1.7
fg05090	related to leucine carboxyl methyltransferase	-1.6
fg06638	conserved hypothetical protein	-1.6
fg08372	related to xeroderma pigmentosum group C complementing factor	-1.6
fg09750	related to tubulin-folding cofactor D (chaperone)	-1.6
fg12424	conserved hypothetical protein	1.5
fg05507	probable D-xylulose kinase	1.5
fg03766	hypothetical protein	1.5
fg06677	related to negative transcription regulator	1.5
fg03917	related to PRO3 - delta 1-pyrroline-5-carboxylate reductase	1.6
fg05589	related to ATP-binding cassette protein	1.6
fg12614	probable oligosaccharyltransferase	1.6
fg05202	conserved hypothetical protein	1.6
fg02100	related to translocation protein	1.7
fg07169	probable importin-alpha export receptor	1.7
fg08995	conserved hypothetical protein	1.8
fg09491	related to SCP160 protein	1.8
fg06924	probable ribosomal protein L10a.e, cytosolic	2
fg05170	conserved hypothetical protein	2.2
fg01558	related to regulator of deoxyribodipyrimidine photo-lyase PHR1	2.3
fg00567	related to papaya ringspot virus polyprotein	2.3
fg07727	conserved hypothetical protein	2.5
fg09066	conserved hypothetical protein	3.5
fg07556	conserved hypothetical protein	4.7
fg05922	conserved hypothetical protein	5.3
fg11176	conserved hypothetical protein	8.4
* Indicates expression with respect to wild type strain with p-value <0.05

## Sheet: Sheet2
	genes	Genome matches		P-Value
01 Metabolism	7 entries (14.8%) FGSG_ 00071; FGSG_ 05090; FGSG_00430; FGFG_13202; FGSG_03917; FGSG_04012; FGSG_05507	2322; 16.7%		0.69
01.05 C-compound and carbohydrate metbolism	4 entries (8.51%) FGSG_00430; FGFG_13202;FGSG_ 05090; FGSG_05507	1082; 7.82		0.51
14 Protein fate	6 entries (12.7%); FGSG_00430 FGSG_02100 FGSG_09750 FGSG_05090 FGSG_05520 FGSG_07169	920; 6.65		0.09
16. protein with binding function	8 entries (17.0%); FGSG_05507 FGSG_00567 FGSG_05520 FGSG_05589 FGSG_00430 FGSG_03917 FGSG_06924 FGSG_00071	1714;12.3%		0.22
20. cellular transport, transport facilities and routes	9 entries (19.1%) FGSG_00430 FGSG_07169 FGSG_07860 FGSG_00071 FGSG_09244 FGSG_03917 FGSG_05589 FGSG_04579 FGSG_02100	1390; 10%		0.042
99. unclassified	25 entries (53.1%) FGSG_03195 FGSG_05170 FGSG_06638 FGSG_08995 FGSG_12523 FGSG_00021 FGSG_00059 FGSG_09348 FGSG_12522 FGSG_05922 FGSG_08372 FGSG_03341 FGSG_03766 FGSG_00171 FGSG_05121 FGSG_11176 FGSG_00172 FGSG_03283 FGSG_03534 FGSG_09066 FGSG_13201 FGSG_01659 FGSG_03541 FGSG_03543 FGSG_11407	9004 entries (65.1%)		0.97
